# Supplementary material for: CDK1-Cyclin B1 Activates RNMT, Coordinating mRNA Cap Methylation with G1 Phase Transcription
Source: Mol Cell. 2016 Mar 3;61(5):734–46. doi: 10.1016/j.molcel.2016.02.008 (PMC4781437; doi:10.1016/j.molcel.2016.02.008)
Supplement: Table S1. Summary of Proteins Identified by Mass Spectrometry, Related to Figure 6 — Sequence coverage for mass spectrometry analysis of HeLa cells expressing HA-RNMT WT and HA-RNMT T77A. [file mmc2.xlsx]

## Sheet: Sheet1
Summary of proteomic data
Protein IDs	Gene names		Mol. weight [kDa]	Sequence coverage 77A-A [%]	Sequence coverage 77A-B [%]	Sequence coverage 77A-C [%]	Sequence coverage WT-A [%]	Sequence coverage WT-B [%]	Sequence coverage WT-C [%]
A0A4Z1;Q9BY67;F5H8J9;F5H125;H0YG94	CADM1		42.737	12.1	0	5.9	12.9	0	5.9
B5MCR7;E7EQM6;Q99501;A0A5E8;B4DWX4	GAS2L1		48.272	0	2.4	0	2.4	0	0
A0AV58;Q13033	STRN3		77.717	0	0	0	2.4	0	0
A0AV88;O14672;H0YNC5;B4DU28;H0YK87;C9J9B4	ADAM10		57.896	2.9	2.3	11.7	18.4	18.4	0
A0AVL1;Q13443;F8WC54;B4DDM8	ADAM9		78.538	3.4	6.2	3.4	7.7	6	3.4
C9IYG1;F6MDI1;F6MDI0;E7EUI3;B4DX74;F6MDH8;F6MDH7;Q99728;B2RAM8;A0AVN2	BARD1		24.381	4.6	0	4.6	0	0	0
A0AVT1;B3KSS1;H0Y8S8	UBA6		117.97	3.9	5.3	0	1.2	2.1	2.3
B4DS26;B4DSB8;B4DGU2;A0JLS9;P37275;B2RBI8;Q13088	ZEB1		70.035	3.4	3.3	3.3	3.4	3.3	3.4
Q05BI1;A0JLT1;O15446;A8K818	CD3EAP		41.979	0	0	0	8.9	0	0
I0J7B9;J3KR33;A0JLT2	MED19AS;MED19		19.712	13.2	13.2	0	13.2	13.2	13.2
Q9UHX3;A8K6W1;A0JNV7	EMR2		90.471	1.2	0	1.2	2.3	0	1.2
Q99570;B2RAJ6;A0JP11;D6RJ98	PIK3R4		153.1	1	1	4.5	3.3	3.3	2.4
Q2TAY7;A0MNN4;B4E3L0	SMU1		57.543	26.1	26.1	29.2	25.7	25.7	19.3
Q9BQ67;Q8TCJ8;Q8NCK5;B2RDP6;A0MNN5;M0QX71	GRWD1;DKFZp564C172		49.419	3.8	13.5	7	13.5	13.5	3.6
Q96DI7;A0MNP2;B2R9I9;B4DQJ1;Q9NSS8	SNRNP40;WDR57		39.31	24.6	25.8	32.5	29.1	37.3	25.8
A0PJ51;Q13043;Q59FZ4;Q15452;Q5H9T5;F5H5B4;Q13188;B3KYA7	STK4;DKFZp686A2068;STK3		45.924	0	0	7.7	0	0	0
Q9H984;A0PJ59;Q6GYQ0;B9EK38	GARNL1;RALGAPA1		51.784	2.4	2.4	0	0	2.4	2.4
A0PJ87;J3QSV6;A0PJ61;Q32Q62;O76021;I3L3U9;I3L3C4;I3L234;I3L1A3;J3KPU7;I3L2F2;I3L4T8;I3L1Y4	RSL1D1		35.114	22.4	25.6	33.1	35.1	24.7	22.7
E7EPB3;A0PJ62;B7Z6S8;P50914;A8K7N0;Q6IPH7	RPL14		14.558	27.4	27.4	27.4	27.4	27.4	24.2
A0PJ70;Q8TF76;A8K9K0	GSG2		85.497	2.8	0	2.8	0	2.8	2.8
A0PJ79;Q9BYD6;H0Y8N7;H0YAB5	MRPL1		34.446	18.9	19.2	22.5	22.5	19.2	19.5
A0PJ81;Q05CG0;H7C485;P29374;Q4LE39	ARID4B;ARID4A		46.773	0	0	0	2.5	0	0
A0PJ92;O00567;A8K9K6;H0YDU4;H0Y653;Q5JXT2	NOP56		49.756	31.8	21.9	38.3	39.8	41.2	21.7
F6RU81;A0PJD3;Q6PJG2;H7C1L3	ELMSAN1;C14orf43		111.92	3.8	4.1	1.7	4.6	2.5	3.8
A0PJI6;Q08426	EHHADH		52.449	4.5	0	4.5	4.5	4.5	4.5
A0PJI9;Q8N655	C10orf12		108.84	0	0	1.5	0	0	0
A0PJK4;Q8NFH3;B3KTT0;Q8TEA6;B4E2F0	NUP43		31.614	13.2	13.2	22.6	23.7	26.1	4.9
A0PJW6	TMEM223		22.049	12.4	12.4	0	12.4	12.4	12.4
E7ERW8;B9ZVX0;E9PHQ0;A0RZB8;E7ET75;E9PEZ3;Q6URC4;O60610;H9KV28;E7EMV0;B4DVR3;A0RZB7;Q7KZJ7;Q96IL1	DIAPH1		135.35	0.9	1.7	0.9	4.5	3	1.7
D2Y6Y7;D3WYZ0;Q14XY3;A6ZHM2;K7WIJ6;A6ZGJ0;G9LC49;T2HJH9;T1WUI6;T1SXS5;T1SWT7;T1SUY8;T1STW0;T1STR3;T1STG6;T1SSU2;T1SSS1;T1Q6J8;S5SA44;S5S9I7;S4V2L4;S4UQD8;S4SQC6;R9ZRI6;R9ZPP1;R9ZP27;R9Y9G5;R9Y9A7;R9Y9A2;R9Y5X7;R9Y4V1;R9Y4G7;R9Y3L7;R9Y256;R9UCI0;R4IBN0;R4IA57;R4I9Q0;R4I9N7;Q9B2W7;Q9B2V5;Q9B2U2;Q9B1L8;Q9B1K9;Q9B1D3;Q9B1A9;Q9B185;Q8WCX3;Q8WCX0;Q8WCW5;Q8WCV8;Q8M7T2;Q8HNQ5;Q8HBV1;Q85KZ2;Q85KY8;Q85KV7;…	ATP6;MTATP6;ATPase 6;MT-ATP6		5.1111	0	0	0	23.3	0	0
Q8HNR3;Q8HNQ3;Q8HNQ2;Q8HBX8;Q4R1L4;C8YAE4;T2HM13;T2HKF7;T1Q7E3;T1Q4Y6;R9Y9M1;R9Y9G2;R9Y6E5;R9Y634;R9Y5G0;R9Y4H6;R9Y445;R9Y438;R9Y3X2;R9Y251;R9Y1Y2;R4IBW8;R4IA65;R4I9P2;Q9B2V6;Q9B2V2;Q9B2U9;Q9B1J9;Q8WCY5;Q8WCW6;Q85L11;Q7YCF0;Q7YCE3;Q7Y7K9;Q7Y6V6;Q7GXY8;Q6VLK7;Q6VHV2;Q6RRI3;Q6RNG4;Q6RN73;Q6RMP2;Q6RKZ7;Q5XT74;Q5XS99;Q5XRR7;Q5S9T0;Q4ZF72;Q4VFI9;Q4GVU8;Q4GV90;Q4GUT4;Q4GTJ2;Q4GR21;Q4GIJ5;Q4GGC8;Q4GAL3;…	COI;COX1;CO1;MT-CO1		11.434	0	0	31.6	0	31.6	0
Q14WI3;Q8W9B1;A6ZHG8;Q4R1L7;S5RP67;Q8WCX9;Q4F4Q9;L7P4B9;L7P4B8;J7HWH1;J7HR73;J7HLK4;J7HKC6;H9S4I5;H9P359;H9MYH0;H9MWB6;H9MSR8;H9MS34;H9MRT0;H9MRG3;H9MQG2;H9MQ71;H9MQ45;H9MPV4;H9MJW2;H9MJU9;G9LHL8;G9LB43;F6N878;T2HL20;T1WTX0;T1SW94;T1Q620;S4SPU5;R9YB54;R9Y8K0;R9Y839;R9Y5X1;R9Y5D2;R9Y540;R9Y4G3;R9Y2E6;R9Y292;R4I9W6;Q9B2Y9;Q9B2X5;Q9B2X4;Q9B2V7;Q9B2U3;Q9B1M4;Q9B1L5;Q94P91;Q8WCX2;Q8HHH3;Q8HHH2;Q8HHH1;…	ND1;ROPN1B;NADH1;MT-ND1		8.5895	25.6	25.6	25.6	25.6	25.6	25.6
D7P652;D7P639;B8X5X6;B2XIN1;T1SXJ9;T1STG4;T1SS69;T1Q7F5;T1Q773;T1Q6Q4;T1Q687;T1Q5V7;T1Q5Q5;T1PZR2;T1PZM5;S5RMH6;S5RLG1;S4V8X0;S4STV3;S4SQT8;R9YBR2;R9YBG4;R9YB64;R9YAG1;R9Y968;R9Y8C8;R9Y6Z7;R9Y546;R9Y4N0;R9Y4H2;R9Y4F5;R9Y499;R9Y440;R9Y3W8;R9Y2A0;R4I9Z4;Q9B303;Q9B301;Q9B2Y2;Q9B2Y1;Q9B2V3;Q9B2V1;Q9B1R0;Q9B1M0;Q9B105;Q9B0V1;Q8WCY9;Q8WCX8;Q8WCX1;Q8WCW9;Q8WCW7;Q8WCW4;Q8WCW2;Q8W946;Q8HNR2;Q8HG24;Q8HG23;…	ND5;NADH5;MT-ND5		66.763	0	0	0	3.2	8.2	3.5
Q14XT3;H9E7F7;H9E7P8;H9E7W2;H9E7T7;T1SWS8;T1Q632;S4STI1;Q9B2U8;Q9B138;Q8WCW3;Q8HNR1;Q85KS0;Q7YCE6;Q7Y6N0;Q7Y6M3;Q7Y626;Q7GXZ8;Q6VJJ3;Q6VJD8;Q6VIG7;Q6RQ80;Q6RNN7;Q6RKW8;Q6R0V6;Q5SB08;Q5SAP1;Q5SA98;Q5S971;Q4GVP5;Q4GHE1;Q4GCZ4;Q4GCG2;Q4GCC3;Q4F4V6;Q4EZD4;Q305H0;Q19MP7;Q15HH9;Q0Z7S0;Q0Z7J0;Q0Z7F1;Q09U41;Q06TE6;P00403;N0BMC4;L7XMG0;K9M370;K7X9X2;J7FG21;I6UIH6;I6PZI4;I6PRP7;I6N6Q6;I3Q4M2;I3PYD8;I2E7Z7;…	COX2;COII;MT-CO2		13.738	38.5	38.5	30.3	62.3	62.3	45.9
F5H0F8;B7Z781;E7ETC2;A1A441;Q5F2F8;Q08209;P16298;E9PPC8;E9PK68;B7Z6P2;H0YB02;Q5F2G0;Q9UMM5;G3V111;P48454	PPP3CB;PPP3CA;PPP3CC		46.797	3.9	2.4	3.9	3.9	3.9	0
A1A528;O43264;B2R7C2;B4DUQ3;B4E1J7;F5H3C1	ZW10		76.806	10.1	11.6	8.6	7.3	8.6	7.3
A1A693;Q86VW9;Q3ZB86;Q96T37;Q59EY1	RBM15		99.577	12.3	8.9	9.5	9.7	8.1	4.5
A1E286	OXCT1		16.314	53.3	51.3	51.3	56	67.3	56
B4DVU3;B4DDN4;B4DVQ5;Q99613;A1KYQ7;B5ME19;B4DRU0;H3BRV0;B4E1D5;B3KNZ4;B4E2Z6;H3BPE4;Q3B7B9;H3BTY8;H3BPE3	EIF3C;EIF3CL		88.161	9.1	12.1	10.1	13.8	7	11.7
M0R026;A1L0T0;Q59GP4;M0R1B5;E9PJS0;E9PL44;M0QZX5	ILVBL		56.732	21.5	21.5	9.3	24.8	24.8	17.5
A1L390	PLEKHG3		134.41	1.8	1.8	0	1.8	0	1.8
Q7Z417;A1L3A7	NUFIP2		76.12	0	6.8	9.9	7.9	7.9	0
Q59GY9;B5AK60;P08183;A4D1D2;A1L471;Q6RVA0	ABCB1		116.72	0	1.1	3.2	3.8	2.1	0
A8K1E1;A1L480;P20585	MSH3		126.76	0	2.6	4.1	3.8	1.4	0
B1APY4;Q01974;A1L4F5	ROR2		79.27	0	1.6	1.6	2.6	3	0
Q59FU4;I3L112;P52429;A1L4Q0;Q8TBM4	DGKE		51.101	2.9	2.9	5.3	5.9	5.9	5.9
Q99798;A2A274;B4DZ08;B2RBW5;B4DLY4;B4DJW1;Q71UF1;B4DW08;B4DEC3;O75944	ACO2		85.424	18.2	17.2	28.1	24.6	26.9	17.2
A2A2E9;Q86X10;A2A2F0;B4E2E8;G1UI28;B3KWL5	RALGAPB		166.53	1.5	3.2	0	1	4.5	0
Q9Y312;A2A2Q9	AAR2		43.472	9.4	9.1	3.9	0	3.9	9.1
B4DI53;B4DDS1;B2NI04;Q86XR1;Q540C4;D4P3Q7;A2A2V1;Q53YK7;P04156;B2R5Q9;Q6SES1;O75942	PRNP		19.909	14.8	14.8	0	14.8	14.8	14.8
A2A2V2;P42696;H7C5M1;Q5TCT4	RBM34		45.917	10	10	10	10	10	10
A2A2Y4	FRMD3		68.771	5.2	2.3	2.3	2.3	4.5	2.3
F5H5W6;B4DWT9;A2A376;B3KWW1;O95786	DDX58		60.759	0	0	0	4.5	0	0
Q4TT76;E7EV99;A2A3N8;E7ENY0;P35611;Q86XM2;H0Y9H2;Q16155;D6RF25;Q96D30;B4DI79	LA04NC01-25A3.2-001;ADD1		45.949	6.5	8.2	15.8	11.8	19.2	12.7
Q96DV6;P62753;A2A3R6;A2A3R5;Q9BZU1;A2A3R7	RPS6		28.708	24.5	21.3	13.3	18.1	13.3	13.3
A2A3S3;Q5VZF2	MBNL2		39.356	0	0	0	9.7	2.2	9.7
B4DR71;A2A3U5;Q99720	hCG_20471;SIGMAR1		17.497	8.4	0	8.4	8.4	8.4	8.4
O15533;D3YTI9;A2AB90;Q6P1N7;B7Z4V3	TAPBP		47.625	5.8	12.9	12.9	12.9	12.9	5.8
Q59FM7;Q96KQ7;B7Z852;A2ABF8;A2ABF9;H0Y4K5	EHMT2		114.99	3.8	3.4	5.6	9.2	10.7	3.8
A2ABK1;B7Z6T4;B4DUN1;P18615;H9ZYJ1;B4DYX9	NELFE;RDBP;NELF-E		38.151	0	5.4	5.4	5.4	0	0
T2MKA4;Q95IY4;A7XBN3;A5PI54;E3Q1H9;Q4U4M8;F4NBR0;Q9MYC0;Q70Q11;G7ZKB5;C5J3Z9;A2IAT8;A6N843;R9UQX1;K7SUH6;F5B2N8;E3WH38;E2D8Y1;A7UDB3;N0BX80;G9I1P4;F5BFH3;A8E0S0;A3F720;Q95351;D6CIC4;Q29656;Q29655;K4IA16;F4YTD6;F4YTD5;Q95346;Q29932;O19790;T1R371;Q9TQH1;Q9MYC6;Q9MY97;Q8HWN7;Q6V4Z5;Q5EJW4;M9WUP7;M9P9G9;M9P992;M1GP49;L0HQC3;K9LCN9;K7P5S0;I6MHH4;I2B2Z3;I2B2Z1;G1EPR8;G1EPL8;G1ENL1;G1ENK0;G1EMP1;G1EML0;…	HLA-B;B-1510;HLA-A		31.597	12.5	18.7	27.5	18.7	42.9	11.4
A2IDA3;Q1W6H1;P29372	MPG		27.295	12	0	12	6	12	6
F2Z2E2;Q86VI3;A2RRC9	IQGAP3		179.48	3.8	3.3	4.2	4.4	4.2	2.8
A2RRP1;H0Y5G7;G1UI26;Q4ZG05;H7C1Y9;H7C007;H7BZR3;C9JCM7	NBAS		268.57	4.3	4.9	4.1	6.2	4.7	2.3
B7ZLX3;F5GWS0;A2RU21;F8WA11;Q7Z460;B7Z5R7;F5H2E2;B7Z4E5;F5GWM7;B7Z7Q8;Q68D09;B7Z2P0;B7Z7C4;H0Y5T1;B7Z4J0;C9J151;B4DF74	CLASP1		163.06	3.2	3.2	7.4	4.1	6.8	2
B1AKK3;P0DJJ0;B7Z3G4;G5EA48;B7ZM87;O75044;A2RUF3;Q7Z6B7	RP3-365I19.1-001;SRGAP2C;SRGAP1;SRGAP2		19.17	0	0	7.4	7.4	7.4	0
B3KTM6;P46777;A2RUM7;Q59GX9;Q5T7N0;Q9BUV4	RPL5		28.044	30.4	31.6	53	37.7	36.8	23.1
A2RUU9;E7EV56;E7ETA6;B9EIS5;Q15154;D3DSQ0;E5RGQ4;E9PGW9;B4DWY1;A6NNN6;E7EV93;H0YBA1;B4DJ00	PCM1		209.9	0.6	0.6	0.6	1.9	1.3	0
Q9Y282;A2TJK5;H7BXI5;Q5JWS0;H0Y5K5;E9PFA8;O95330;B4DV36;A6PVJ3;H0Y621;Q5JWS2;H0Y6Z0	ERGIC3		43.222	3.7	3.7	3.7	10.4	11.7	3.7
Q70JA7;A2V663	CHSY3;ChSy-2		100.28	0	0	0	2.8	1.6	1.6
Q01973;A2VCQ3	ROR1		104.28	3.2	1.2	0	0	0	0
A2VCR0;B4DM33;Q15691	MAPRE1		19.408	9.2	0	15	0	9.2	0
A2VDJ0;H0Y2M0;D3DP10	KIAA0922		179.34	0	1.4	0	2.1	1.4	0
Q6NUN2;O15226;A3F769;A3F768;A2I829;A2I827;A2I828;A1Z1A7;A2I831;A2I830	NKRF;NRF		77.703	3.6	3.6	5.7	7.7	3.6	5.7
B7Z9S8;A6NGH2;Q6LEU2;P05026;A3KLL5;Q58I20	ATP1B1		28.627	14.6	19	17	27.1	21.5	10.1
A3KMF9;Q569I4;Q8N8D1;Q6IEG3;H3BT73	PDCD7		31.973	0	6.3	0	0	6.7	7
Q8N2P0;A3KMG1;B4DMV4;G5E965;C9J0F0;Q9H334;Q8TEA2;Q548T7;E9PFD3;C9IYY1;C9J5T4;Q8IXF4;H0Y882	FOXP1		40.436	13.1	13.1	0	17.8	8.9	8.9
A3KMH1;B3KT81	VWA8		214.82	6.3	7.5	8.6	7.2	5.9	4.5
Q92499;A3RJH1;B4DME8;B4DPN6;F1T0B3;B4DP70	DDX1		82.431	18.4	21.9	23.9	27.2	30.9	21.9
Q9UDM8;Q53FC8;O43913;A8K8C0;A4D0P7;G3V0H0;B4DXT8	ORC5L;ORC5		44.34	14.6	17.2	17.2	8.4	15.1	6.3
C9JYN0;A4D0R2;Q16563;A8K865;A4D0R1	SYPL1;SYPL		24.784	12.9	12.9	8	12.9	12.9	8
H7C460;A4D0S7;Q9NRM2	ZNF277		13.785	0	0	8.5	8.5	0	0
Q96T52;A4D0S9;C9JVB0	IMMP2L		19.717	8.6	8.6	17.7	17.7	8.6	17.7
C9JFH1;B7Z4L0;Q75MS4;O00458;A4D0U1	IFRD1		10.416	0	0	16.7	16.7	16.7	0
Q53GE2;Q53GC7;P47755;A4D0V4;F8W9N7;B4DE01;C9JUG7;B4DG50	CAPZA2		32.967	22.7	22.7	22.7	34.6	22.7	16.8
F2Z2Y6;O95777;A4D0W0;C9JIZ0;C9JNV3	NAA38;LSM8		7.3713	28.4	28.4	67.2	52.2	67.2	28.4
Q9UDR5;A4D0W4;F8WAH1;F8WE53;B4DFY7;B3KN33	AASS		102.13	9.2	5.8	7	14.4	7.8	5.8
P84085;A4D0Z3;C9J1Z8;B4DLJ3	ARF5		20.529	35.6	35.6	52.2	47.8	35.6	47.8
Q96CN9;B2RDB1;A4D0Z4;B3KS56	GCC1		87.81	0	0	1.3	2.2	0	0
P35244;A4D105;B5MC59	RPA3		13.569	29.8	29.8	14	39.7	14	29.8
A4D110	LOC401309		13.387	0	0	18.9	0	0	0
Q13185;A4D177;S4R2Y4;C9JMM0;B8ZZ43	CBX3		20.811	29.5	15.3	38.8	38.8	32.2	15.3
F8WBU9;C9JBZ7;C9J7J4;B4DVF9;B4DSG5;Q86VP1;A4D196;B8ZZD4	TAX1BP1		10.577	0	25.3	0	25.3	25.3	25.3
A4D1E9;C9J8R7;C9JNI1;C9JEQ8	GTPBP10		42.932	13.4	17.8	13.4	20.4	14	6.7
O00522;A4D1F7;C9J718;C9JF32;C9JBN7;C9JEW7	KRIT1;CCM1		84.347	0	8.2	5.7	4.1	5.7	4.1
Q5T4L4;Q71UM5;P42677;C9JLI6;H0YMV8;A4D1G5	RPS27;RPS27L;LOC392748		7.3564	19.7	19.7	21.2	21.2	21.2	19.7
F5H050;B4DME3;Q8TBF7;G5E9K1;Q8N542;Q8IY52;Q7Z6M0;O14576;A4D1I7	DYNC1I1;DNCI1		67.801	5.6	5.6	0	5.6	5.6	5.6
Q16864;A4D1K0	ATP6V1F		13.37	0	0	44.5	22.7	22.7	0
B7Z7P3;Q9ULQ0;A8K2A0;A4D1K4	STRIP2;FAM40B		24.088	0	11.8	0	0	0	0
C9J0I9;A4D1L4;Q86WB0	ZC3HC1;NIPA		50.562	0	6.5	4.4	11.5	9.8	0
H7C4M9;C9JZG9;C9JZY6;P62256;A4D1L5	UBE2H		7.0801	0	0	24.2	0	0	0
C9JW74;A4D1L9;Q5EB52;C9JRA9;C9JCM6;R4GN52;C9JWU9;C9JSW2;B4DQW6	MEST		34.348	0	0	12.5	6.1	12.5	0
Q9NX63;A4D1N4;C9JRZ6;F8WAR4;G3V1K1;B7Z1X9;F8WD73	CHCHD3		26.152	6.6	17.6	19.4	30	13.7	5.7
Q567R6;Q04837;A4D1U3;C9K0U8;E7EUY5;B7Z268	SSBP1		17.359	28.4	23	33.1	23	33.1	12.8
E9PC15;B4E2Z8;Q53H12;A4D1U5;E9PG39;B4DR72	AGK;FLJ10842		43.796	14	17.5	14	25.6	17.5	14
Q9BYC8;A4D1V4	MRPL32		21.405	12.2	12.2	16	16	16	12.2
C9JJ39;C9J3F5;C9JPX5;C9JKL2;O95772;A4D1X0	STARD3NL		19.857	0	0	0	13.4	0	0
A4D1Z4	KIAA0415		164.67	4.4	4.4	1.2	4.4	5.1	4.4
Q96G38;B4DXN6;B4DV79;A4D210;P55884;Q59FS8;C9JQN7;C9JZG1;Q86UM1	EIF3B		72.959	12.1	15.3	15.3	9	12.4	13.8
G8JLM6;B3KUR4;A4D299;P49848;J3KR72	TAF6		64.231	3.3	5.3	5.3	6	3.3	3.3
B4DP28;F8W8R3;P49005;B2R5S4;A4D2J4;H7C1B3	POLD2		47.171	3.2	3.2	3.2	10.1	10.1	3.2
A4D2P0;B1AH77;B1AH78;B1AH80;P15153	RAC1		23.467	7.6	7.6	14.2	23.7	7.6	10
A4D2P2;P63000;A4D2P1;P60763;J3KSC4;J3QLK0	RAC1;RAC3		16.797	0	0	28.4	41.9	18.9	0
O94901;E9PHI4;A4D2Q0;C9K051;H7C019;C9JK55	SUN1;UNC84A		90.063	9.2	8.4	14.8	13.3	10.1	5
A8YXX5;A4FVA6;Q9NZJ7;Q9Y374;H0Y8C3;Q8IW90;Q5TDC2;H7C196	PIG60;MTCH1		38.237	9.6	9.6	3.7	20.6	23.7	9.6
A4FVC0;Q9UKV8	EIF2C2;AGO2		91.495	4.1	4.1	3.6	6.1	4.1	4.1
A4FVC4;F8VY01;Q6ZV73	FGD6		72.896	0	0	0	0	2.7	0
H0Y3Y4;Q59EY4;H0YFF6;Q8TC62;Q3LIE9;A4GYY8;E7ES33;E7EPK1;Q16181;A8K3D0;Q3B7A3;F5GZE5;B4DUD6;B4DNE4;G3V1Q4;B4DPQ6;Q5JXL7;A4D1Y2	SEPT7;Nbla02942;DKFZp686F17268		43.036	15.5	15.5	22	25.5	22	11
J3QRP0;A4IF54;O00142;H3BP77;B4E0Z4;Q8IZR3;E5KNQ5	TK2		16.426	0	9.2	0	0	0	0
P46100;A4LAA3;B4DHH8;B4DLE1;Q5JX93;H0Y3T0;B4DLW1	ATRX		282.58	1.8	3.1	2.4	5.4	2	1.9
F5H640;B4E1R0;Q9H986;I6L9C2;Q9H869;B2RCN4;Q53GT0;Q1ED43;Q14BN2;A4PBF6;A4PB67;Q3T8J9	YY1AP1;GON4L		65.344	0	0	0	3.2	0	0
D6RBR6;D6RFG3;D6REL6;B4DIQ9;I6L9I8;A4QMU9;Q9H201;F6QWW5;B4DK18	EPN3		12.473	9.3	0	9.3	9.3	9.3	9.3
A4QN19;A4QN18;O15027;F1T0I1;J3KNL6;Q9BV84	SEC16A		186.49	0	2.2	3.6	1.4	1.4	1.4
A4QPA1;Q1WWL2;Q4QQP8;Q9P2B2	PTGFRN		73.746	9	2.3	10	5.5	8	0
Q7Z370;G5E9C7;B4DFY5;Q02750;A4QPA9;P36507;B3KS97;H3BRW9	DKFZp686L02273;MAP2K2;MAP2K1		33.867	0	0	0	7.3	0	4
P46940;A4QPB0;H0YLE8;B4E2M0;Q6P1N4;Q5FWG8;Q05DN7;B4DNP4;Q96PA3;H0YKA5	IQGAP1		189.25	37.4	34.6	40.4	42.4	44.2	26.3
A4UCR9;P82930;C9JJ19	MRPS34		20.691	10.8	10.8	10.8	19.3	10.8	10.8
A4UCS7;A8MWR8;Q53GB2;P55735	SEC13		19.401	0	0	14.7	14.7	14.7	0
A4VCI1;Q96NY3;Q96KC8	DNAJC1		25.058	4.5	4.5	0	0	4.9	4.9
Q96CA8;Q6P5Y5;Q4VBY6;A4VCI5;J3QL65;J3KTL7;Q5QPR4;J3QR29;B4E3D9;Q5QPR3;B7ZVY7;Q9UQ88;J3QKR5;J3QR44;P21127	CDC2L2;CDC2L1;CDK11B;CDK11A		52.406	0	2.8	0	2.8	0	0
E7EVV8;B3KNQ3;Q0VG06;A4ZI32	C17orf70;FAAP100		56.649	0	0	0	0	3.8	0
C5J4B4;Q1XBU8;O75925;A4ZVS8;B3KSY9;A4ZVS7;H3BSI8	PIAS1		36.204	7.1	11.1	7.1	0	3.1	4
B3KSN3;B3KND2;G3XAP3;B4DG02;A5D8W3;Q8N1X3;Q9NUT2;C9JYI3;C9JTY4;Q6ZRM3;E7ENE8	ABCB8		55.497	3.3	4.5	4.5	4.5	0	0
B3KMP2;Q2M2R1;Q4KMX6;A8KAQ7;A5D8X2;Q9UJX3	ANAPC7		56.313	3.6	3.6	13.3	9.7	14.1	0
Q09GN1;A5D8X7;Q09GN2;Q71F23;A8K8D2	MLF1IP		35.89	3.4	3.4	0	3.4	3.4	3.4
E5QBZ2;Q5TFC9;A5HJZ4;Q14936;Q9BY69;Q53GX8;P15260;B2R6Q9	IFNGR1		2.9055	0	0	57.1	0	0	0
A5PLL3;A5PKX7;Q92794	MYST3;KAT6A		93.236	2.3	2.3	2.3	0	2.3	0
A5PKX9;B4E2N5;Q8NI35	INADL		129.8	0	0	2.2	0	2.2	0
O94966;A5PL36;E7ESU0;E7EST9;B5MEG5;B4DK86;C9J8M4	USP19		145.65	0	0	1.3	5.2	4.9	0.7
A5PLK7;Q9P258	RCC2		49.678	8.5	12.5	14.7	22.8	18.8	6.1
Q59F71;P13497;A5PLK9	BMP1		90.63	1.2	1.2	0	1.1	1.2	0
Q5TGE2;Q5TGE1;A5PLL7	TMEM189		22.883	7.7	7.7	7.7	7.7	7.7	7.7
B4DXG8;D6RIY6;Q06265;A5PLM5;D6R905;D6RA17;H0Y9L5;D6RAP4	EXOSC9		43.561	15.1	16.3	17.9	22.7	30.1	5.9
Q9HBQ7;Q6LAF7;P07711;B3KQK4;A5PLM9	CTSL;CTSL1		16.838	15.2	15.2	15.2	15.2	15.2	15.2
F5H0B0;A5Y5A3;H0YC42;H7C5V3;U3KQQ8;E5RFR7;H0YC44	TPD52;MRPS28		31.17	7.2	7.2	9.4	9.4	12.9	0
A5YKK6;B5MDN3;B4DYL7;B3KPW6;B3KS60;B7Z6X2;H3BMZ2;B4DTM8;H3BTH2;H3BNB1;H3BVC9	CNOT1		266.94	5.7	5.5	7.2	3.5	8.8	4.6
E7EX82;B4E2T1;Q8NDX5;A5YM43;B4DYD1	PHC3		89.139	0	0	0	5.6	0	0
A5YM53;B7ZLX0;P06756;L7RXH0;B4DYQ7	ITGAV		116.1	11.7	6.8	12.2	16.7	18.8	10.5
B3KQK2;J3KTQ2;O94762;A5YM55;B7Z8Y7	RECQL5		48.509	0	0	0	2.8	0	0
F5GYF8;J3KP19;A6H8W6;O43166;H0YJY2;Q5CZ77	SIPA1L1		139.48	1.7	4.9	3.6	4.4	3.5	0
B1AMJ5;Q6MZT4;Q5CZA0;B7ZLE9;A6H8X1;B9EG74;Q96SN8;Q66GT8;B3KVI2;Q5JTU8	CDK5RAP2;DKFZp686E2242;DKFZp686D1070		145.59	0	1	1.8	1.8	2	0
B4DL23;A6H8X9;B2RTS4;H0Y2V6;Q5SW79;E5RFU8;B4DS35	CEP170		101.77	3.6	3.6	2.5	1.1	3.6	3.6
O60934;A8K1D3;A6H8Y5;A0PJ71;E5RGU1;E5RGN7;E5RGR7	NBN		84.958	2.8	4.9	4.5	6.2	4.5	0
A6H8Y8;B7ZM62;H7C4X9;Q5TH11;Q2HXV3;Q9ULU4;J3KPU3;B7Z2A8;F5H0X3;B7Z3E0;Q5JV90;H7C0U2;B3KVL2;Q2HXV1;Q5TH12;Q2HXV5	ZMYND8;PRKCBP1;DKFZp564P1772		88.104	0	1.3	4.1	1.8	0	0
D3DP75;A6H8Z3;Q15042;B9A6J2;C9J837	RAB3GAP1		99.134	4	4.1	6	7.7	2	6
B4E0R5;A6NCA8;F5H2U4;B4DRB6;B4DH66;Q5T6F2;A2A306;Q6UWR4;E7EWG4;B7Z7P2;B4DZ54;Q5JV08;Q5JV03;B3KQ73;A2A305	UBAP2;UNQ610		87.925	6.5	6.5	3.9	6.5	6.5	6.5
A6NCQ5;Q9Y3D2	MSRB2		17.101	0	0	18.2	0	0	0
A6NDJ8;Q86YS6	RAB43		20.21	7.7	7.7	0	0	0	7.7
A6NF48;Q9Y2X9;B3KMX4;B3KND7;B4DM04	ZNF281		93.231	4	5.9	0	4	0	0
A6NFA1	TRABD2B		57.42	0	0	0	0	0	3.3
A6NFI3	ZNF316		108.44	0	2.9	7.3	0	7.3	0
B6VEX5;B6VEX4;F5H1G9;B6VEX3;F8WA55;Q59G41;F8WA56;Q8IZP0;A6NFN2;B4DKX2	ABI1		42.637	2.8	7.5	7.5	0	2.8	0
B7ZVZ1;A6NMH6;A6NFQ9;F6W7K9;F8W8I8;Q92599;C9JV02	2008-09-01		49.564	9.4	13.1	9.4	9.4	8.4	13.1
D6RAX1;D6RCT8;Q96EV8;A6NFV8	DTNBP1		5.1538	29.5	29.5	29.5	0	29.5	0
Q9UKK9;A6NFX8;H0YEY4;A6NCQ0;A6NJU6	NUDT5		24.327	0	0	13.2	6.4	18.3	0
F6VZ39;A6NG75;H0UI71;Q9H0Z9	RBM38;RNPC1		13.604	0	0	0	16.3	0	0
A6NG79;Q96FT4;Q92733;H0YE12;H0Y679	PRCC		48.959	4.4	4.4	4.4	6.8	4.4	0
I6L9E7;A6NGV6;B4E3L5;A8K6P0;B0AZM1;F8WAP6;P27540;B2R9H1;Q59ED4	ARNT		45.921	0	0	3.1	0	0	0
E9PIZ0;C9JST7;A6NGW1;O95070;A8K509	YIF1A		17.627	8.8	0	0	8.8	21.2	8.8
A6NHN7;Q14202;A6NHB5	ZMYM3		141.79	0	0.7	0	0	1.7	0
B7Z522;B4DJQ7;Q53Y51;P30046;J3KQ18;A6NHG4;B5MC82;B4E259	DDT;DDTL		11.323	0	11.2	0	0	0	11.2
A6NHL2	TUBAL3		49.908	4.5	4.5	8.3	4.5	2	4.5
A6NHN2;Q9HBD1;Q4VXB0	RC3H2		56.823	0	2.2	0	10.5	0	0
Q495Y7;A6NJR5;Q8NFV5;A6NIY4;Q495Y8;P0CI01;I6XC90;A6NME0;A6NHP3	SPDYE7P;SPDYE1;SPDYE5;SPDYE2;SPDYE6;SPDYB2-L1;SPDYE2B		25.253	0	0	0	9.1	0	0
A6NHR9;J3KTL8;J3KRK8;J3QSH1	SMCHD1		226.37	3.9	3.9	6.3	10	6.9	2.2
A6NIR2;Q9Y547	HSPB11		13.028	0	10.7	10.7	10.7	0	0
Q5JSL3;A6NIW2;B3KNP4	DOCK11		237.67	2.7	1.7	2.7	1.5	3.4	1.7
I3L2R3;I3L2T8;I3L533;I3L2R9;I3L522;J3QSD2;J3QRZ1;A6NIZ0;Q9GZM8;Q9NXR1;B4DS41	NDE1;NDEL1		14.077	8.8	8.8	8.8	8.8	8.8	8.8
A6NJ78;P0C7V9;B5MC64;F8WD83	METTL15;METTL15P1		46.121	12.5	7.6	13.8	11.5	6.6	3.7
A6NJA2;D3DUG9;B7Z4N8;P54578	USP14		51.086	0	0	0	6.5	6.5	0
H7C2P7;Q16540;B2R9J4;A6NJD9;A8MVT4;A8MYK1	MRPL23		13.669	31.4	31.4	31.4	31.4	31.4	31.4
A6NJX0;A8K7N4;Q9H4F1	ST6GALNAC4		23.242	0	0	0	8	0	0
Q8WTT2;A8K905;A6NJZ9;F5H677;B4DXL4	NOC3L		92.547	13.2	11	13	15.4	13.9	11.2
A6NKB8;Q9H4A4;Q7RU04	RNPEP		68.168	0	1.8	0	5.9	0	0
F8WC89;A6NKF1;H0YEW7	SAC3D1		38.58	0	5.3	10.9	5.6	5.6	0
A6NKT7;J3KNE0;P0DJD0;J3QTV4;P0DJD1;F8VYC4;B4DYH0;B4E0M7;B4DTT2;B4DTM4;B4DQN6	RGPD3;RGPD1;RGPD2		197.48	6.5	6.8	3.7	8.6	8.4	5.6
Q5T5P0;Q5T5P1;B7ZM29;B9EGK4;A6NLF3;B4DTY7;Q5T5P2	KIAA1217		86.73	0	2.4	1.9	0	0	0
A6NLH6;Q9P003;Q53HE6	CNIH4		15.771	14.6	14.6	14.6	0	0	14.6
A6NMF3;B4DR21;Q14703;A8K6V8	MBTPS1		56.472	3	3	3	3	3	3
E9PJK1;E9PRJ8;H0YDL9;H0YDJ9;P60033;E9PIF1;A6NMH8	CD81		17.963	0	0	0	9.7	0	0
P09884;A6NMQ1	POLA1		165.91	1.6	0	0	0.9	1.8	0.9
A6NN80;P08133;E5RK69;Q6ZP35;E7EMC6;B7Z582;A8K3Q7;E5RI05;E5RJF5;E5RK63;E5RFF0;H0YC77;E5RIU8;E5RJR0	ANXA6		75.276	8.5	8.5	14.8	9.9	10.6	7.6
B4DPP0;A6NNI4;P21926;G8JLH6	CD9		15.906	24.8	17.7	7.1	24.8	17.7	0
B7Z3E7;A6NNK5;Q12888;F8VY86;A8KA50;H7C3N7;H7BZY0;B3KVT9;C9JXV0	TP53BP1		189.92	1.8	1.7	2.1	6.1	3.1	2
A6NNW6	ENO4		68.82	1.8	0	0	0	1.8	0
A6PVH9;Q59EI4;F2Z2V0;Q99829;B0QZ18	CPNE1		53.046	0	0	4.2	4.2	4.2	0
A6PVN5;Q15257;B7ZBQ0;A6PVN7;Q68CR8;A6PVN8;C9IZ76;A6PVN6;Q5T949;Q5T948;A6PVN9;B4DZF8	PPP2R4;DKFZp781M17165		37.375	0	4	7	0	0	0
B4DPI7;Q13228;A6PVW9	SELENBP1		36.231	0	0	0	7.1	0	0
A6PVX3;P55036;Q5VWC4	PSMD4		21.783	0	0	8.9	7.4	7.4	0
A6PW57;Q99755;B4DY52;P78517	PIP5K1A		61.257	0	3.6	2.5	4.7	2.5	2.5
A6PW79;Q8N884	MB21D1		56.68	3.4	2.6	2.6	0	0	0
P57088;A6QKW0;D6RAA6;H0Y8N0	TMEM33;SHINC3		27.978	4.5	4.5	0	15.4	0	11.3
A6QRJ0;Q5TZW2;P49184	DNASE1L1		23.609	0	0	0	13	0	0
D6REQ6;D6RHI9;O00584;A6XND5	RNASET2		25.308	9.6	0	9.6	9.6	0	9.6
D3DWX1;Q96F92;Q16635;A6XNE1	TAZ		26.309	7.1	7.1	0	7.1	0	0
Q9P2E9;A7BI36;A1A5C4;F8W7S5;A1A5C5;B3KSG1;A2A2S5;Q05DK7;Q32NB1	RRBP1		152.47	3.1	2.5	10	11.1	2.6	2.6
A7E234;Q9H582;Q9NVH8;Q8NEI6;Q9H8J8;Q9H835;Q569I6;Q9NZF0	ZNF644		149.42	2.4	3.2	4.5	2.2	3	1.3
A7E2C5;B7ZVZ7;O95153;B2RUT8	BZRAP1		193.52	0.5	0	0.5	0.5	0.5	0.5
P51532;A7E2E1;Q9HBD4;B9EGQ8;Q59FZ6;B4E0F1;B4DSI8;B3KNW7;H0YGM3;A5D6X0;B3KN63;G1UI29	SMARCA4		184.64	3.8	3.9	5.9	5.5	6.6	4.7
Q13370;A7E2E5;B7ZM37	PDE3B		124.33	5	1.3	5.5	6.7	3.6	3.6
H7BZ52;S4R3H3;S4R393;S4R410;A7E2V4	ZSWIM8		143.88	0	0	0	0	1.4	0
O60503;A7E2X2	ADCY9		150.7	0	0	1.1	0	2.2	0
A7E2Y5;O75165;B3KN02;Q8N7A5;H0Y8Q2	DNAJC13		254.45	3.5	4.9	5.6	7.7	5.1	4.2
Q8WWQ0;A7J992;Q9NWP3;Q5R2U7;H7C409	PHIP		206.69	3.5	4	4	5.9	5.9	2.6
A7MCZ7;E7EP45;H0Y6N5;H0Y742;H7C2K3;B4E278;Q5S4N2	UNC84A;SUN1		90.117	11.8	11	17.4	13.3	12.7	7.6
A7MD96;Q8N3V7;B3KXB8	SYNPO		94.71	2	0	0	4.4	1.6	0
M0R2H7;A7VJC9;Q15642	TRIP10;STP		39.964	0	0	0	6.1	0	0
B4DGC2;Q5TCU3;P07951;A7XZE4;Q5TCU8;CON__Q3SX28;B4DTK3;U3KQK2	TPM2;TPM2b		21.833	20.7	20.7	42.6	31.9	26.6	21.8
Q7Z328;Q6PD56;Q6GMY7;A8CTZ0;D6PAV9;Q2LAE2;Q0PW97;Q0PW96;F8W7U0;A7XZY7;B4DTM2;CON__ENSEMBL:ENSBTAP00000001528;Q14BD4;Q15811;E9PD98	DKFZp686J17173;ITSN1		74.032	0	0	3.2	3.2	3.2	0
B4DQW4;P38435;A7YA96;Q53GV4;Q9NYE3	GGCX		66.259	2.8	5.1	5.1	2.4	5.1	5.1
A8CDT9;F8WE88;G3V394;Q9Y4I1;F8W6H6;Q59FF5;E7ERV5;B5LY56;B4E147	MYO5A		212.26	2.5	0	0.9	3.4	1.6	1.9
A8JYI9;A8JYI8;Q9UBD8;B4DXV0;Q5XFT9;O95085;O95086;H3BPM8;Q2TA70;B4DIA8;B4DFF3;B4DXL3;Q13286	CLN3		8.9045	17.4	17.4	0	17.4	17.4	17.4
G3XAN4;B4E0K2;Q6FHU7;Q6FHL3;Q15629;A8K032	TRAM1		33.435	6.6	4.9	4.9	4.9	4.9	0
A8K048;P33176;D3DRX6;M1VRN1;M1VKJ2;M1VE91;C1PHA2;M1VPF7;M1VRN0;M1VKI9;M1VE89;M1V490;M1VPF9;M1V481;Q6P164;Q2TA90;Q66K46;Q59GB8;B4DS27;Q57Z91;E9PET8;A1L179;J3KNA1;B7Z2M7;O60282;Q12840;B2RCP3;B0I1S7	KIF5B;KIF5B-RET(NM_020630)_K23;R12;KIF5B-RET(NM_020975)_K23;R12;KIF5B-RET(NM_020630)_K24;R11;KIF5B-ALK;KIF5B-RET(NM_020630)_K15;R12;KIF5B-RET(NM_020975)_K15;R12;KIF5B-RET(NM_020630)_K16;R12;KIF5B-RET(NM_020975)_K16;R12;KIF5B-RET(NM_020630)_K22;R12;KIF5B-RET(NM_020975)_K22;R12;KIF5B-ALK_K17;A20		100.84	4	7.8	9.9	6.4	9.9	3.9
Q5TZP9;P14635;A8K066;Q9BWU8;Q9BWV0;Q9BWU9;Q9BPX9;H0YA62;E9PC90;H1UBN2	CCNB1;CCNB1V		44.102	4	4	4.3	8.3	4	4
C9JFE4;B4DND6;Q13098;A8K070;J3QQX0;J3QS84;J3QS88;J3KTB0;J3QLE8;J3QLT0;J3QL53;J3KRE8;J3KSA5;J3KRJ4	GPS1		53.371	5.9	3.4	5.9	3.4	3.4	3.4
E1B2J3;P51608;D9ZNA4;D5L9I5;D3YJ43;D0UU70;C6KG45;A8K079;E9LUH4;I6LM39;D6QZ43;C6KG44;E9LUH3;B5MCB4;D5L9I4	MECP2		42.844	0	6.3	6.3	6.8	0	2.8
Q5JVF3;A8K097	PCID2		46.029	4.8	4.8	7.5	12.3	4.8	4.8
O95870;A8K0A4;B0UXB6	ABHD16A		63.243	2	2	2	2	2	2
E7ERV9;B3KUZ6;E7EMM4;Q13510;A8K0B6;D3DSQ1;Q53H01;B1B5S7;B1B5S8;B1B5Q9;B1B5Q8;B1B5Q3;B1B5Q0	ASAH1		34.604	3.9	3.9	11.1	3.9	8.5	3.9
Q8WVM0;E5KTM5;A8K0B9	TFB1M		39.542	21.7	21.7	15.3	21.7	17.9	11.6
Q9UBM7;A8K0D2;E9PJ54;E9PM00;B4E1K5	DHCR7		54.489	6.3	6.3	6.3	6.3	6.3	6.3
Q9Y6J9;A8K0D4;E9PP94;B4DVM4	TAF6L		67.814	0	2.4	2.4	2.4	2.6	0
Q8N0U8;A8K0F7	VKORC1L1		19.835	6.2	6.2	6.2	0	0	0
B8A595;P56706;A8K0G1	WNT7B		37.257	3.3	3.3	3.3	0	3.3	0
Q9UKY1;A8K0G7	ZHX1		98.096	3.1	3.1	3.1	0	3.1	3.1
E7EW80;B4DRD4;Q13356;A8K0I0;H7C2D2;C9JDF0	PPIL2		55.749	4.1	8	0	14.5	5.5	4.1
A8K369;B4DN92;Q8NBN3;A8K285;A8K0M6;H3BMU0;H3BTS6	TMEM87A		56.715	2.2	6.5	2.2	6.5	4.3	0
Q68CQ4;A8K0P8;B3KVX2;H7C2R4	DIEXF		87.054	6.7	10.7	6.3	7.8	9.3	7
C9J1G2;E7ETU0;C9JX00;B4DF16;C9JRD2;C9JXB9;Q53QD7;P25686;A8K0R1	DNAJB2		13.794	12.3	0	12.3	12.3	12.3	12.3
B7Z4P1;Q6ZQU6;F5H5N1;B7Z1U1;B3KRI2;A8K0V6;Q8NAS7;Q7LD69;O75251;Q9H3K5;F5GXJ1	NDUFS7		15.763	9.5	9.5	9.5	9.5	9.5	0
Q4G0Q0;Q6P668;Q7Z7F6;A8K0W2;A8K2T9;O75665;E9KL37	OFD1		16.008	0	16.8	16.8	30.1	0	0
H0YLA6;H0YL38;A8K124;Q6N043;B4DHL1	ZNF280D		60.664	0	0	0	4.1	0	0
A8K126;Q9UBW7;Q5W0Q3	ZMYM2		139.73	0	2	3.2	1.2	0	2
O94925;A8K132;Q53TX0;Q53S89;H7BZD1;C9JIJ6;B7Z509;B7Z2P1;Q53RX0;H7C201;E5G743;Q9UI32	GLS		73.46	38.1	32.4	44.1	49.3	47.4	32.7
Q7Z3Z9;F5H1H0;P32004;A8K139;F5H025;Q86SE4;E7EVM4;E7EPI4;Q7Z2I3;E9PHJ4;E7EMY4;H0Y5C3;Q7Z2J8;Q7Z2J0	L1CAM		139.77	9.3	11.6	17.1	13.6	16.5	8.4
B4DYN3;Q7Z3C6;B3KPP7;A8K140;C9JD65;H7C152	ATG9A		87.282	1.8	1.5	1.5	1.4	3.1	0
Q01831;A8K146;D2CPI9;D2CPJ0;D9I4E1;D2CPK1;E7EUB5;D2CPJ9;D2CPJ1;D2CPI8	XPC		105.95	1.1	3.1	3.1	5.5	5.2	1.1
F5H4M2;A8K194;P54198;L7N2F8;B4DSW6;B7Z830	HIRA		107.03	0.9	2.5	2.5	4.3	1.5	0.9
A8K1C3;Q5I0G1;H0YAJ5;G5E9Y1;Q92870;B4E2F2;D6RGD4;D6RAJ4;D6RD19;H0YA92	APBB2		36.938	3	3	3	5.2	3	0
B4DIC4;C9J9W2;B4DGQ0;B4DJI4;Q14847;A8K1D2	LASP1		14.598	12	12	12	0	12	0
D3DVA4;A8K1I7;Q7Z7F0	KIAA0907		34.511	4.6	4.6	4.6	0	4.6	4.6
Q9BVV7;A8K1K8;J3QRI1	TIMM21;C18orf55		28.202	5.6	18.1	13.3	12.1	17.7	5.6
Q9H081;A8K1M4	MIS12		24.14	7.8	7.8	7.8	0	0	7.8
B4DMS9;B4DSD6;F8W820;B4DEG9;B4DN43;B5MCW3;B2R5V7;A8K1N6;Q9H0E9	BRD8		71.501	0	4	4	4	0	4
B4DQW9;E9PGH5;B4E0A0;B4E3H5;Q7Z449;A8K1T7	CYP2U1		20.123	9	9	0	9	23.7	9
J3QQW9;Q15022;A8K1U9	SUZ12		80.321	4.2	4.2	5.7	2.7	2.7	2.7
Q8NHV4;A8K1Z3;G3V3F1;G3V4I9;Q05CT8	NEDD1		71.965	0	2.4	0	6.1	3.6	0
A8K201;Q9Y3B9	RRP15		28.915	2.7	2.7	2.7	4.2	2.7	0
C9IZG9;Q3KR05;A8K211	NEU4		22.51	7.5	0	0	0	0	0
H0YJ50;Q99986;A8K245;H0YJJ9	VRK1		26.582	10.3	10.3	19.8	10.3	19.8	10.3
B2RCW4;A8K251;Q9HC78;C9JCX0	ZBTB20		73.347	5.7	6	2.8	6	5.7	2.8
A8K255;E9PQL1;Q8TAV0	FAM76A		31.841	0	5	5	5	5	5
A8MXQ1;A8K274;P53801;A8MZH8;B4DRD2	PTTG1IP		18.331	11.3	11.3	11.3	18.9	18.9	11.3
O00161;A8K287;H3BNE1;H3BR18;H3BM38;H3BPJ0;H3BP15;H3BQY9	SNAP23		23.354	7.1	0	7.1	15.6	7.1	0
D0PQI2;A8K2B4;Q8N8S7;Q6ZT55	ENAH		60.348	2.8	0	2.8	5.6	2.8	2.8
A8K2F4;Q96JM7	L3MBTL3		85.744	2.1	2.1	4.9	2.1	2.1	2.1
H3BRE8;A8K2F9;Q9BWH6;H3BPM3	RPAP1		123.07	1.2	0	1.2	2	0	0
B4DL49;P07858;A8K2H4;R4GMQ5;E9PS78;E9PR54;E9PJ67;Q5HYG5;E9PCB3;E9PKQ7;E9PNL5;E9PHZ5;E9PLY3;E9PSG5;E9PQM1;Q6LAF9;B4DMY4;B3KUJ8	CTSB;DKFZp686N0152		30.767	6.6	6.6	5.9	0	0	0
O14908;A8K2I7;K7EJ33;K7EIT0;K7ESN1	GIPC1		36.049	0	4.5	6.6	6.6	6.6	6.6
P43686;A8K2M0	PSMC4		47.366	12.4	4.5	0	11	4.5	4.5
B7Z4C6;Q71UV2;B3KRV7;Q53HW6;P06858;A8K2M5;Q6IAV0	LPL		30.972	6.1	0	12.9	6.8	12.9	0
B7Z5Y3;A8K2M7;Q05C90;H3BTW5;Q7Z401	DENND4A		74.079	0	0	0	4.1	0	0
A8K2P3;Q9UJF2;B1AKC7;H0Y638;H0Y3A3;Q5VWQ8;B7ZCA0;Q96PV0	RASAL2		110.97	0.9	1.6	1.6	4.6	0.9	4.3
Q68DY8;Q63HM4;Q02487;A9X9L0;A9X9K9;A8K2P8;B4DLJ5	DKFZp686I11137;DKFZp686P18250;DSC2		73.33	0	5.4	2.8	0	0	0
A8K2R3;O60341;F6S0T5;R4GMQ1;R4GMP9	KDM1A		81.169	12.5	12.5	6	11.6	12.1	10.8
P47712;A8K2S1;E7EU42;B4DZI4	PLA2G4A		85.238	9.9	12.3	12.6	15.4	15.6	7.9
E7ETY4;A9CP04;A8K2S4;E9PC69;Q7KZI7	MARK2;Par1b		78.452	0	0	0	3	0	0
B7Z6T7;Q8NBM4;A8K2S7;B3KW74	UBAC2;PHGDHL1		31.058	9.9	9.9	9.9	9.9	9.9	4
A8K2T5;O75362;H0UI66	ZNF217		111.04	0	0	0	1.8	1	0
Q2TTR7;P00533;A9CB80;A8K2T7;E7BSV0;E9PFD7;F2YGG7;Q504U8;B7Z2I3;Q59FL8;Q68GS6;Q75MF2;C9JYS6;A2VCQ7;Q147T7;B6RC66;F1JTL6;B6RC65;I3WA73;I3WA72;B4DTR1;J3QLU9;P04626;Q9H3D0;E2I6F8;Q9H3C8;Q4ZG14;I3WA68;J3KTI5;H3BLT0;Q15303	EGFR		134.32	4.8	3.7	10.3	14.2	9.1	3.7
Q68E10;E9PB90;P52789;A8K2U2;Q53QX9;Q53SG7;Q7Z7Q6	DKFZp686M1669;HK2		98.915	3.5	6.5	9	13	7.5	1.3
A8K2V6;Q9ULG1;H0YMN5	INO80		151.86	0	0	0.8	0	2.9	0
Q7KZX8;P15170;B2RCT6;A8K2W7;H3BR35;B4DQM6;H3BSV8	GSPT1		55.656	10	13.7	16.1	11.4	16.1	11.4
Q5T9B9;Q96CG0;P17813;A8K2X4;F5GX88;B7Z6Y5;B4DYI8;B4DTC8	ENG		67.541	16.2	16.2	13.9	16.2	12.8	16.2
P41091;A8K2Y2;B2R5N2;Q2VIR3;Q53HK3;F8W810;H7BZU1	EIF2S3;EIF2S3L		51.109	20.3	20.3	22.9	32.6	25.4	20.3
Q5QPD0;Q5TFE4;A8K2Z3	NT5DC1		22.185	0	0	0	10.3	0	0
A8K2Z9;P23469	PTPRE		74.564	2	2	2	2	0	2
H0YD13;B4DN59;A8K309;E7EPC6;P16070;H0Y2P0;H0YE40;H0YDW7;H0YCV9;B4E2X0;H0Y5E4;E9PKC6;H0YDX6;H0YD17;C1PHC4;C1PHC3;Q86UZ1	CD44		22.683	19.9	15	27.7	27.7	33	10.7
A8K321;B4DZ55;Q6ZXV5	TMTC3		102.03	7	7.3	5.1	8.9	10.7	7
B7Z2Z1;B7ZLP5;Q15424;A8K329;B7Z1C7;F5GZU3;B7Z2F6;B7Z5X3;B7Z959;K7ES42;B7Z2H3	SAFB		91.084	12	5.4	15	9.5	10.6	0
A8K330;Q8IWA0;Q05D27	WDR75		92.249	5.3	9.7	11.5	13.4	12.3	9.1
A8K332;Q8IYB1;B3KPF1	MB21D2		55.54	3.1	6.5	6.5	0	0	0
B4DVI2;Q92820;A8K335	GGH		22.652	0	0	0	0	11.7	0
Q86VU5;A8K337;R4GNF4;B4DY64	COMTD1		28.808	15.6	5.7	0	27.9	22.1	15.6
B5MBX1;Q9NQC1;A8K356;D3DQA3;A8K9C0;B4DFY8;G3XAA4;B3KPL2;C9J929;D6R9B8;Q92613;A8K5A5	PHF15		57.377	0	0	0	2.8	6.7	0
G3V1S1;B3KTH1;B3KRG2;P19447;A8K359;Q53HW5;H7C309	ERCC3		81.983	5	7.1	7.1	3.3	3.3	0
B7Z3P9;B7Z4J1;B7Z4N7;Q8IWW9;Q8IXQ5;A8K364	KLHL7		40.371	5.3	5.3	0	5.3	5.3	5.3
A8K394			97.037	24.8	30	40	37.2	36.6	22.4
B3KMG0;A8K3B8;Q53GS7	GLE1		50.392	3.8	6.3	6.3	6.5	7.9	3.8
Q6PKC2;Q86Y74;O95232;A8K3C5;J3KPP4;D6RDI2;B4DJ96;D6RHH0;U3KQT3;C9JL41;H7C5U7;E7EN55	CROP;LUC7L3		27.016	31.4	12.7	25.4	17.8	31.4	26.3
H3BMK1;P13631;A8K3H3	RARG;NR1B3		5.8666	47.4	47.4	0	47.4	0	47.4
P68032;A8K3K1;P68133;B7Z6P1;Q5T8M7;B3KUD3;Q5T8M8;A6NL76;Q7Z7J6;F8WB63;B8ZZJ2;B3KPP5	ACTC1;ACTA1		42.019	51.7	54.4	60.2	58.1	59.9	51.7
H3BUR9;H3BTV1;B4DUV0;B3KSW0;Q53HA5;O14735;A8K3L7;B3KY94	CDIPT		17.335	7	0	7	7	7	0
P18031;A8K3M3;B4DSN5	PTPN1		49.966	6.4	6.4	17.9	3.9	12.9	3.9
Q13242;A8K3M9;H0YIB4;S4R3G0;B4DFT9	SRSF9		25.542	15.8	10.4	24	11.3	18.6	10.4
O75586;A8K3N2;G3V4A5;B4E2P0;B4DU17	MED6		28.424	4.5	4.5	4.5	4.5	4.5	12.6
B3KV61;Q8NBZ7;A8K3Q3;Q8ND26;C9JCB7;C9JE50;B4E3U7;C9JW33	UXS1		41.135	6.9	11.6	15.2	11.6	11.6	6.9
A8K3Q9			23.455	10.2	10.2	10.2	16.7	10.2	20.4
P40937;A8K3S0;Q59GW7;Q6LES9;F8W9B4;A8K4Z2;F5H304;C9JH72;F5H5S0;F5H0U6;E9PEP3	RFC5		38.496	19.7	28.5	24.4	30.6	33.5	22.6
D6RB13;D6RAY7;E7EVU7;B3KMV2;D6R9P4;P46926;A8K3S1;D6RFF8	GNPDA1		18.319	0	0	18.6	18.6	0	0
B7Z6Q6;Q99661;A8K3S3;Q8N5N1;B7Z7M6;Q5JR91;Q5JR89	KIF2C		76.982	3.7	3.7	3.1	8.9	8.2	0
F8VYK6;F8VZZ7;F8VP94;B7Z1P5;F8VYK3;Q15633;A8K3X2	TARBP2		9.3606	0	0	13.6	0	0	0
Q9NX58;A8K3Y5	LYAR		43.614	4.2	4.2	4.2	7.4	0	4.2
Q9Y316;A8K3Y8;Q2VIM3	MEMO1		33.733	0	0	4.4	9.4	4.4	0
P35232;A8K401;Q6PUJ7;Q6FHP5;Q53FV0;C9JW96;C9JZ20;E7ESE2;E9PCW0;B4DY47;D6RBK0;Q9BSE8	PHB		29.804	68.4	64.7	64	69.1	64.7	54.8
Q53SW4;Q7Z518;O95299;A8K413;E7ESZ7;Q8WXC9;Q59FM0;C9J6X0;H7C2W5;H7C1Y7;H7C2X4;Q8N1B9	NDUFA10		38.16	19.5	19.5	19.5	27	27	10.2
F5H328;B4DGP6;C9J8Q5;Q546H9;P51649;A8K435	ALDH5A1		48.31	6.7	6.7	0	6.7	6.7	0
B4DRG2;O14967;A8K454;B4DXV8	CLGN		60.495	2.3	2.3	5.1	2.3	2.3	2.3
A8K4C2;A8K477;O00391;A8MXT8;Q13876	QSOX1;QSCN6		66.821	0	0	1.8	3.3	0	0
P62937;A8K486;F8WE65;C9J5S7;B4DM82;B2RE56;Q71V99;E5RIZ5;Q567Q0;Q9Y536;F5H284	PPIA		18.012	27.3	35.8	43	35.8	42.4	26.7
Q15007;A8K489;Q6AHX7;Q9BZS4	WTAP;DKFZp686F20131		44.243	6.8	6.8	6.8	6.8	6.8	6.8
P56192;A8K492;B3KVK7;B4DF61;A6NC17;B4E0E9;H0YHV5;F8VS26;F8W0M7;F8W0S4;F8VZZ9;F5H2V6;H0YIP0;H0YIC2;F8VPL7;H0YI94	MARS		101.11	16.4	16.4	19.8	22.9	20.2	14.6
Q96HW7;A8K4A1;Q2T9F4;F8WAA7;E9PIM3;Q96LV5	INTS4		108.17	5.4	5.9	7.3	5	7.5	3.8
Q60I31;P17342;A8K4A5	NPRC;NPR3		59.766	8.7	10.2	10.2	10.2	8.7	8.7
Q6PI48;A8K4A8;Q9H9J7;Q9NVT8;Q9H9M6	DARS2		73.562	15.7	18.8	19.5	28.4	26.4	18.8
C9JP85;Q16656;A8K4C6;Q96AN2	NRF1		22.786	0	0	0	15.2	0	0
Q6NZ55;P26373;A8K4C8;J3QSB4;O60250	RPL13		24.265	16.1	24.2	24.2	16.1	24.2	16.1
Q53F63;Q16719;A8K7T0;A8K4D5;B8ZZA3;Q53SY0;Q53SX6	KYNU		52.324	0	6.7	10.1	0	6.7	6.7
Q59H57;B4DR70;A8K4H1;Q8TBR3;Q6IBQ5;P35637;Q13344;H3BPE7;Q70T18	FUS		31.994	25.7	20	35	40	33.7	9.3
Q6Q4G9;E9PIF4;Q99519;Q6IBT5;Q5JQI0;A8K4K1	NEU1		12.887	0	8.5	0	0	0	0
Q5SZE2;Q5SZE3;H0YKH6;Q5SZE4;Q5SZE1;H0YNU7;Q96G23;A8K4M4	CERS2		15.433	14	14	16.3	16.3	16.3	16.3
O60563;A8K4M5;Q9NR57;F8WDY7;F2Z2C9;A9XU13;O60583	CCNT1		80.684	0	0	3.6	9.1	2.3	0
Q14CE0;Q14CE1;C9JWS0;Q499H0;A8K4P7;Q8IZP9	GPR64		98.719	0	0	2.3	0	2.3	0
Q14146;A8K4P8;Q6PCC8	URB2		170.54	4.6	5.8	4.2	7.6	7.9	4.6
A8K4T6;Q16401	PSMD5		56.223	3.4	0	2	3.2	2	0
A8K4T8;C9J470;B4DRG7;E9PHA2;Q15003;B4E189;C9JZP1	NCAPH		82.508	2.6	0	3.4	5.4	2.2	0
Q8WUN4;Q5VSL9;A8K4U4	FAM40A;STRIP1		51.681	5.6	5.6	5.6	5.6	0	5.6
A9UK02;B4DHS0;Q9Y3C4;A8K4V6	TPRKB		17.712	0	0	0	0	14	0
D6RG13;D6RAT0;Q6NXR8;P61247;A8K4W0;D6RB09;F5H4F9;B7Z3M5;E9PFI5;D6RAS7;H0Y8L7;D6RED7;D6R9B6;H0Y9Y4;D6RGE0;D6RI02	RPS3A		25.608	20.2	20.2	32.3	30.9	30.5	21.1
Q53GB3;Q08ET0;P24539;A8K4W2;Q5QNZ2	hCG_39985;ATP5F1		28.836	39.1	34.4	39.8	43	39.1	28.9
Q9BWD1;A8K4W5;Q59GW6;B7Z233	ACAT2		41.35	10.8	10.8	10.8	25.2	9.6	10.8
Q6IAL5;A8K4W7;P53597;B2R8A1;B7Z438	SUCLG1		35.047	18.3	18.3	17.7	30.6	13.2	18
A8K4X6;Q71UA4;P30566;B4DUM2;E7ERF4;B4DP46	ADSL		48.344	0	0	6.6	4.5	12.2	5.6
Q53HW2;P05388;A8K4Z4;Q3B7A4;F8VWS0;Q53HK9;Q6NSF2;F8VW21;F8VU65;B4E3D5;F8VPE8;G3V210;F8VQY6;F8VRK7;Q8NHW5;F8W1K8;F8VWV4;F8VS58;Q3MHV2	RPLP0		34.301	47.3	52.7	47.6	47.3	52.4	44.2
H3BPC4;H3BQQ9;P63279;A8K503;Q7KZS0;B0QYN7	UBE2I		7.8891	0	17.1	17.1	18.6	0	0
Q8WVK2;A8K513	SNRNP27;hCG_1994066		18.86	0	10.3	10.3	10.3	10.3	10.3
P62266;A8K517;D6RD47	RPS23		15.807	27.3	28	28	27.3	27.3	27.3
B4DQ39;B3KVF0;B1AHB1;Q53FG5;P33992;B1AHB0;A8K521;B4DVK5;B1AHB2;Q59F49;B1AHA9	MCM5		71.544	4.8	4.8	17	12.1	8.6	10.9
Q15233;A8K525;C9IZL7;C9JYS8;C9J4X2;H7C367	NONO		54.231	27.6	20.4	27.2	25.5	32.9	29.7
Q08J23;A8K529;G3V1R4;B3KP09;D6RAS3	NSUN2		86.47	12	14.6	11.7	19.9	14.7	9.4
A8K541;M0QYX6;Q9Y4J8;F8WE01;K7ESB2;K7EJ84;K7ERZ2;M0QZ28;B7Z3X3	DTNA		58.471	0	0	0	0	4.9	0
Q8IZL8;A8K548;I3L3A8;B4DR36;C9JFV4;O15451;F8WDZ1;I3L445;E7EV54;B4DEX7;I3L4P1;I3L1P4;I3L4M7	PELP1		119.7	7.9	7.9	5.8	10.2	9.5	7.9
Q13641;A8K555	TPBG		46.031	11.2	13.8	6.4	16.2	6.7	13.8
Q8NFJ5;A8K556	GPRC5A		40.251	0	9.8	14	9.8	9.8	0
Q53HM6;Q12874;B3KY12;A8K566;A8K7V1;E7EUT8;B4DW90	SF3A3		58.876	28.5	15	25	27.9	29.7	10.2
D6W5H1;A8K583;Q14966;B4DF54;B4E187	ZNF638		144.34	1.3	0.8	2.2	4	4.1	0
E5RJ68;O00203;A8K586;B4E0B2;Q3MNE1;H0YBD0	AP3B1		116.19	2.5	5.6	3.9	4.1	1.1	2.5
Q9P0V3;A8K594;B4E2S1	SH3BP4		107.49	3.7	3.7	3.7	7.9	5.4	3.7
Q9UH62;A8K5B0	ARMCX3		42.5	7.1	7.1	7.1	11.3	11.3	0
O15187;Q2TSD2;Q01085;A8K5C4;Q59G49;Q49AS9;B4DHS3;E7ETJ9	TIAL1		29.649	18.1	4.9	23.4	32.1	30.2	9.4
Q8N3R9;Q4VBP4;A8K5C5;G3V2H1;Q658X5	MPP5		77.293	0	0	9.8	0	3.7	0
A8K5D9;Q9NQW6;B4DSL6;H7C3S1;H7C1C2;H7C1K5;C9JJT6	ANLN		119.9	2.6	3.7	4.8	5.7	1.7	1.9
M0R3F6;Q8IX01;A8K5G0;M0R2Z9;E7ETX7;B4DSQ4	SUGP2		93.859	8.1	7.3	5.2	13.4	12.2	7.1
B4DDL6;C9JEX3;Q13614;A8K5G2	MTMR2		36.438	5.2	5.2	5.2	0	5.2	0
P54098;E5KNX5;E5KNW2;E5KNV8;E5KNU5;A8K5G6;H0YE43;H0YCV2	POLG		139.56	2.4	2.4	1.4	4	2.4	1
A8K5H7;Q96TA2;Q96I63;Q9Y2Q2;Q9NQ51;R4GNA5;Q5T8D2;Q5T8D1	YME1L1;FTSH		79.844	13.8	17.6	21.9	24	21.4	13.8
P08107;A8K5I0;Q59EJ3;B4DWK5;B4DNT8;B4DI39;E7EP94;B4E1S9;B4DFN9;B4DVU9;B4E388;B3KTT5;B4E1T6;Q9UQC1;B4DNV4	HSPA1A;HSPA1B		70.051	43.4	45.4	42.9	41.5	44.8	40.7
P11172;B5LY71;A8K5J1;B5LY70;B5LY64;B5LY69;E9PFD2;B5LY67;F2Z3P2;F2Z303;F8WDG4	UMPS		52.221	3.5	7.1	6.9	14.6	15.2	3.5
Q9UL15;A8K5J7;G3V274	BAG5		51.199	0	2.7	6	6	2.7	2.7
K7EKE8;Q9UEI6;A8K5L5;Q92692	PVRL2		22.642	11	11	32.9	7.6	11	7.6
D6RBF6;D6RFG2;D6R9U8;D6RIR6;B3KY19;A8K5M0;Q9BUT1	BDH2		6.8659	0	32.8	0	32.8	32.8	32.8
Q13177;A8K5M4;H7C1X3;H0YCG5;B7Z302;Q59FN2;E9PM17;B7Z3K0;B3KNX7;Q9Y6B5;B2RCU6;Q13153;A8KAN3;O75914	PAK2;PAK1;PAK3		58.042	0	3.2	4.6	3.2	3.2	0
Q7L311;A8K5M7;Q5H9D8;Q5H9E0;Q5H9E1	ARMCX2		65.683	5.1	2.8	2.8	8.2	2.8	2.8
Q8IUH4;A8K5N3	ZDHHC13		70.86	0	0	0	0	4.5	0
Q15771;A8K5R1;E9PS06;E9PMJ1;E9PRX0;E9PQ07;E9PJQ5;E9PRF7;E9PNB9;Q6MZH2;H0YDK7	RAB30;DKFZp686J07132		23.058	0	7.4	0	3.9	22.2	7.4
E9PCW1;O95249;A8K5R6;G5E9T8;B4DQA8;K7EJC8;Q96QI9	GOSR1		28.293	19.8	19.8	14.5	14.5	14.5	9.3
Q13492;A8K5U9;B5BU72;E9PKP6;E9PI56;E9PLJ8;Q8N6B4;E5RFU0;E5RHK9;E5RFC6;E5RK51;E5RIJ5;H0YCY1;E5RGY9;E9PDG8;H0UI15;O60641;F5GWN7	PICALM		70.754	11	16	12.4	22.4	6.9	13.7
F8WA05;H0YLF5;Q53YC7;P40424;A8K5V0;H0YKH1	PBX1		18.153	14.7	0	14.7	22.4	0	0
B4DF48;J3KP36;Q9Y4E1;A8K5W5;Q5SNT8;Q9Y4N4;F5GY39;B4E255;B3KMC4;B4DPK9;Q9NVB8;Q5SNT6;F8W7U3;E7ESD2;B7ZME8;Q641Q2	FAM21C;FAM21B;DKFZp434O171;FAM21A		111.79	0	3.3	3.5	0	0	0
A8K5X9;Q9Y4C8;H0YIL2	RBM19		107.33	5	3.4	1	2.4	3.4	1
B3KPQ5;Q9HAV4;A8K5Y7;H0Y9I3;Q9H8N6;B3KNC6	XPO5		94.038	4.8	5.5	4.8	3.6	3.1	4.3
Q9UIA9;A8K607;E7ESC6;E9PEN8;E5RIW1;D3DSQ7;B4DSP8	XPO7		123.91	0	0	1.7	1.4	1.4	0
J3KS81;Q8N511;Q53EQ5;A8K610;E9PBQ3;B4DF33	TMEM199		14.209	0	17.6	0	0	0	0
P49915;A8K639;F8W720;B4DXV7;B4DUT7;Q53F90	GMPS		76.715	5.6	5.6	3	5.6	3	5.6
H3BTR4;Q96BT3;B3KPB2;A8K662;B4DMP9;B4DV17;B4DWP4	CENPT		55.134	0	0	5.5	5.7	3.4	0
Q9BR63;Q9NSD9;A8K666;F5H6Y1;B7ZB32;B4DFM0	FARSB;FARSLB		65.7	14	14	7.7	16.2	10.9	12.5
Q86TV3;B7Z4A4;B7Z4S8;Q99538;Q6I9U9;Q53XC6;A8K669;Q96CY7;Q86TV2;G3V4E4	LGMN		42.947	4.5	0	15.2	11.7	8	7.2
P31948;A8K690;G3XAD8;F5H0T1;Q3ZCU9;B4DM70;F5H783;H0YGI8;F5GXD8	STIP1		62.639	17.7	13.4	25.6	28.5	26.7	17.7
B4E0K9;Q59E90;O00754;A8K6A7;M0QZ24;M0R174	MAN2B1		107.46	2.7	2.7	2.2	4.1	2.7	1.1
G8JLA1;B3KVA3;A8K6B4;Q8NBN7;B2RDH1;K7EQB5;K7ERV1	RDH13		24.047	23.2	8.6	0	12.3	8.6	12.3
Q92979;A8K6D2;B4DQC7;B4DP65	EMG1		26.72	43.9	34	29.5	57.4	34	34
O60306;A8K6F0;B0AZM4;H0YH15;H0YLN9	AQR		171.29	11.1	16.7	7.8	14.9	11.8	12.9
O15156;A8K6F4	ZBTB7B		58.026	0	0	2	2	0	0
A8K6G4;O43184	ADAM12		80.229	0	1.8	1.8	0	1.8	0
B4DET0;Q92620;A8K6G9;B4DM30;B4DVG8;H3BV01;H3BQT9;J3KRT1;B4DN69;J3KTG2	DHX38		139.68	6.8	6.6	5.1	6.6	5.1	6.8
A8K6H1;Q9NZ08;Q53GQ8;H0Y9X5	ERAP1		107.18	3.4	4.3	1.4	7.3	3.4	1.4
K7EM17;K7EK35;Q59GY7;P51692;Q59H39;Q8WWS9;P42229;A8K6I5	STAT5A;STAT5B		26.181	0	0	7.9	0	0	0
F5H658;B7Z8F4;Q86YB2;Q86X36;Q14562;A8K6J9;B4DFD7;K7EJH9;K7END7	DHX8		134	7.9	7.8	6.9	13	11.3	4
C9JX74;B5MBW3;E7EW93;B4DKD5;H7C316;Q7Z6M4;A8K6K0	MTERFD2		16.868	9.3	9.3	15.2	9.3	0	9.3
A8K6K1;O75150;F8W8Z4;B4DMM1;H3BP71;B4E313;B4DEN2;Q6ZN99;B4DFU2;B3KQV1	RNF40		113.55	1	0	3.1	5.4	1	0
Q9NPH3;A8K6K4;C9J9W1	IL1RAP		65.418	5.8	0	5.8	0	1.6	0
Q53ER0;P13807;A8K6K7;B7Z806;B7Z6I6;F5H3S3;B7Z8P0;F5H1N8;B7Z255	GYS1		83.857	2.3	7.6	2	7.7	5.3	2.3
O94919;A8K6K8	ENDOD1		55.016	0	0	0	6.4	0	0
A8K6N4;Q8TDY2	RB1CC1		100.07	0	0	4.5	4.5	0	2.5
Q5SWX3;A8K6N9;Q13555;Q8WU40;D3DVK8;Q53H78;B3KY86;Q13554;A4D2J9;B4DVQ3;H7C394;Q13280;H0Y6G2	CAMK2G;CAMK2B		57.796	0	0	4.8	5.4	0	0
D6RHI7;D6RG18;Q59FW7;P51946;A8K6Q5	CCNH		28.869	5.2	0	5.2	5.2	9.6	5.2
D0FY33;Q53FK5;O00478;A8K6Q7;C9JUV8;Q53FI5;C9J877;C9JQT8;B2R753;P78410;A8K4B5;A8K547;B4DQ62;O00481;C9JNZ3;E9PRX1;S4R3N0;C9JVU4;C9J3Q8;E9PJE9;E9PRR1;C9JZT5;Q59F79;P78409	BTN3A3;BTN3A2;BTN3A1		60.556	2.2	4.6	4.6	5.2	4.6	0
Q96AC1;A8K6S3;H0YJ34;H0YJB6;G3V281;G3V379;G3V5R2;G3V3J0;Q49AC8;G3V1L6;Q9BQL6;Q54A15;B2RAX1	FERMT2		77.86	7.1	7.4	12.2	7.1	8.5	6.9
H0YBF6;F5H8F7;B4DPT1;Q9UBL3;A8K6T5;H0YAQ0;B4DEM3	ASH2L		21.743	7.8	0	0	0	21.4	0
J3KPL1;Q9NP80;A8K6U0	PNPLA8		81.743	0	2.6	0	6.2	3.9	0
Q9BUJ2;A8K6U7;A8K3W4;B7Z4B8;A8K5K0;M0R3F1;M0QYZ0;M0R0K8;M0R203;M0QZV6;M0QYI8;M0QYM5;M0R247;Q9BTB7;B3KM60	HNRNPUL1		95.737	10.9	14.4	23.1	21.1	24.5	9
B3KM89;O94855;A8K6V0;Q49AI3;E9PC44;Q4W5D3;E9PDM8	SEC24D		100.25	3.9	5.6	1.8	3.9	1.8	5.6
Q15393;A8K6V3;B3KQH1;B3KM77;I3L4G7;H3BMB0;J3QRB2;J3QL37	SF3B3		135.58	27	19.1	19.5	24.2	26.7	21.2
P15586;A8K6V6;B4DTT0;Q7Z3X3;H7C3P4;B4DYH8;F6S8M0;B4E284;H0YFA9;B4DKX8;F5H4C6	GNS;DKFZp686E12166		62.081	2.5	3.4	6.9	4.7	6.9	2.5
A8K6X3;D3DQA6;D6RJA6;H0Y9U3	DDX46		117.47	10.7	8.4	10.4	7.5	12.6	7.7
A8K6Y1;Q6PIN5;Q9UQ80;Q05D08;F8VR77;F8W0A3;H0YIN7;F8VZ69	PA2G4		40.911	24.8	33	36.2	40.6	30	27.5
H0YJU0;Q86U13;Q96B13;Q96L51;Q96L52;Q7L7W2;Q13362;H0YJ75;B4DSD7;E9PFR3;Q14738;A8K6Y2	PPP2R5C;PPP2R5D		17.82	12.4	12.4	12.4	0	12.4	0
B3KWT9;Q9H6R1;B3KS41;A8K6Z0;Q8TB22;Q659D4;H0Y9W3	SPATA20;DKFZp434F1826		50.262	5.5	0	5.5	8.8	5.5	5.5
C9JDH9;C9J6L2;C9JCC0;C9J232;H7C279;Q5CZ67;Q9NWX4;B7Z9K1;B4E185;B4DMA5;B4DMR0;B3KRS6;A8K6Z3;B4DVS7;H0Y630;Q8NBY1;B4DR80;Q9P289;Q499L9;Q96BA2;O00506;Q6P0Y1;Q5U0E6;B4E0Y9;Q9Y6E0;B4DT57;C9JJV0;Q5JV98;Q96SR7;Q6FG81	STK25;DKFZp686J1430;STK24;MST4		16.366	11.5	11.5	11.5	16.2	11.5	11.5
M0R1R1;B4DUG0;B4E3B5;B4DE88;O96013;A8K724;Q9P286;Q8TB93;B0AZM9	PAK4;PAK7		16.857	0	0	0	0	8.1	0
Q96II6;O96000;A8K761;H3BV16;H3BPJ9;Q96RX5	NDUFB10		20.143	8.3	8.3	8.3	8.3	29.8	8.3
P38117;A8K766;M0QY67	ETFB		27.843	6.7	6.7	17.3	31.8	19.2	6.7
Q6IBK3;O15127;A8K769	SCAMP2		36.535	0	6.4	6.4	6.1	6.4	6.4
A8K787			33.08	28.5	28.5	27.2	35.9	39.9	28.5
Q96F82;Q13415;A8K794;B7Z8H0;S4R3G9	ORC1L;ORC1		97.322	6.4	8	6.4	8.2	4.8	3.9
P49643;A8K7A0;I0CMJ8;U3KQB9	PRIM2		58.805	2.8	7.7	8.4	2.8	2.8	2.8
Q9Y6V7;A8K7A1;Q9NVY6;M0R1S3;M0QZC0;M0R0K1;Q69YV6;Q9BVQ8	DDX49		54.226	6.4	9.9	14.9	10.6	11.4	7
Q53HL2;A8K7A2	CDCA8		31.323	0	5.7	0	0	5.7	0
A8K7A4;Q9NZL9;H7C0X7;B7Z1X8	MAT2B		36.429	0	0	7.7	13	7.7	0
B3KSL1;H0YA47;A8K7B1;Q96T51	RUFY1		36.132	0	0	0	6.5	0	0
B4DDF7;P30153;A8K7B7;F5H3X9;B4DE69;B4DQY1;A8K3H8;B3KQV6;Q8NB89;C9J9C1;E9PH38;B4E1Q0	PPP2R1A		64.181	19.9	23.5	27.5	26.6	26.4	21.4
Q7Z726;Q6NVW7;P52292;A8K7D9;J3QLL0;J3KS65	KPNA2		57.875	18.9	18.9	24.4	24.4	27	18.9
M0R1G1;Q9NPR9;A8K7F3;M0QZ03;M0QZY1;M0R1Q3;G5E9L6	GPR108		36.479	3	0	0	3	3	4.5
P60842;A8K7F6;A8K088;J3KTB5;J3QS69;J3KT12;Q59F68;B4DNH2;J3QL43;J3QR64;J3KSZ0;J3KTN0;J3QLN6;J3KS25;B4DKP9;J3QKZ9;B4E047;B4E102;Q96B07;J3KS93;J3KT04;E7EMV8;Q86WD0;J3KSN7;Q59GT8;Q5JWW0;J3QQP0;E9PBH4;F8WE11	EIF4A1		46.153	47	40.4	45.3	48	39.9	36.7
O43464;A8K7G2;P83110	HTRA2		48.84	14.8	14.8	8.1	14.8	8.1	9.6
B3KTV2;B3KVF3;B3KUU7;G5E959;A8K7G8;Q59FC5;P49761;B3KRI8;H3BRE4;H3BNQ5	CLK3		31.89	7.4	7.4	7.4	7.4	15.2	0
O43929;A8K7H4;Q53TH5;Q96B14;B7Z632;B7Z2M4;C9JGH7;C9J2X8;Q53SE3;CON__Q2YDI2	ORC4;ORC4L		50.377	10.6	10.6	14.9	6.9	10.6	15.1
B7Z8N6;Q9BRG8;B1AVT0;P49760;A8K7I0	CLK2		32.313	5.2	5.2	5.2	5.2	5.2	0
B4DG62;P19367;A8K7J7;Q59FD4;E7ENR4;B3KXY9;B3KRA9;B1AR63;B1AR62;B1AR61;B4E0J9;Q2TB90;B3KT70;A8K4Q9;P52790;Q59H08	HK1		102.31	12.2	12.2	15.2	18	17.9	11.5
Q53GX6;Q02818;A8K7Q1;B4DZX0;H7BZI1;C9JKZ2;Q96BA4;C9JBD3;C9J3C1;B3KUR6	NUCB1		53.907	11.9	6.5	21.7	16.9	19.1	5.4
B7ZBC9;B7ZBC8;O75449;A8K7S5	KATNA1		24.322	0	0	4.7	0	0	0
D6RBV2;Q12907;A8K7T4;B4DWN1;D6RDX1;D6RIU4;D6RBH1	LMAN2		36.543	11.4	17.8	14.2	30.2	23.7	0
E9PJC4;E9PQY7;E9PS99;E9PL78;E9PJM1;E9PMQ9;O15321;A8K7U5;E9PSI1;B7Z6C9;E9PNW2;G3V1B9;B4E3A9	TM9SF1		24.262	11	11	11	18.6	30.5	11
A9UJP9;F8WE05;F8WE21;O00587;A8K7V8	MFNG		13.244	9.3	9.3	9.3	9.3	9.3	9.3
Q8NEM2;B2RDX0;A8K7Z9	SHCBP1		75.69	2.2	2.2	4.8	2.2	2.2	0
Q9H7B2;A8K800;Q5VXN0;B4DWS5	RPF2		35.582	16.3	24.2	20.6	25.8	26.5	16.3
Q59FG7;F5ANJ7;F5ANJ6;Q9UER7;Q53F85;B2R7M0;A8K822;B4E1C1;Q5STR5;Q4VX54	DAXX		33.444	0	4.1	14.7	5.8	15.4	0
Q8N433;P35626;A8K869	ADRBK2		44.606	4.9	4.9	4.9	0	4.9	4.9
P55145;A8K878;H7C2D6	MANF		20.7	9.3	9.3	15.4	26.4	9.3	9.3
Q9BTT6;A8K883	LRRC1		59.241	0	0	6.7	11.1	11.6	2.3
G3V5X9;B4DJS7;Q9UNH7;A8K885	SNX6		26.966	0	0	0	4.6	0	0
B2RD40;Q96FN4;A8K8A4;Q719H8;H3BQQ3;H3BUC8	CPNE2		59.784	7.9	4.5	4.5	4.5	8.1	4.5
P30154;A8K8B0;H0YDG7;J3KR29;B7Z1G3;E9PPI5;E9PNM7;E9PHZ6	PPP2R1B		66.213	8.3	8.3	11.1	11.3	11.3	5
Q5R363;B4DS61;Q96SB4;A8K8B2;H3BLV9	SRPK1		62.032	3.8	3.8	6.4	6.4	3.8	3.8
A8K8B9;P17612;Q15136;B7Z708;K7ERP6	PRKACA		39.879	8.2	8.2	6.7	8.2	4.1	8.2
Q15813;A8K8C2;B7Z3P1	TBCE		59.345	2.3	2.3	2.3	0	4.4	0
Q2VF42;Q2Q9H2;P11413;A8K8D9;Q2Q9B7;B4DYA7;E9PD92;E7EM57;E7EUI8;Q0PHS1;Q0PHS4;A7IZZ3;Q0PHS5	G6PD		54.823	11.6	20.2	22.3	18.3	16.6	9.3
P30533;B2R6S9;A8K8F6	LRPAP1		41.465	0	0	0	0	6.2	3.6
A8K8G0;B7Z958;P51858;B2RDE8	HDGF		22.964	8.2	10.6	10.6	10.6	8.2	10.6
Q8NHQ8;A8K8G8;F5H8B9;Q6IB99;F5GYP8;F5H8C5;F5H0S5;H0YG85;F5H7J1	RASSF8;C12orf2		48.326	0	6.7	0	6.7	0	0
A8K8I8;Q96CB9;B3KUM0;M0R1K5	NSUN4		37.317	5.1	5.1	9	3.3	3.9	5.1
H0YI98;A8K8J9;F5H223;Q13561;Q53H88;F5H2S7;F8VW18;F8W1I6;B3KTX4	DCTN2		29.326	3.4	8.6	8.6	8.6	5.2	8.6
K7EQQ8;B4DHS5;Q9NXH9;A8K8L2	TRMT1		32.795	9.4	9.4	3	3	9.4	3
Q9Y376;Q7Z4X0;A8K8L7	CAB39		39.869	0	3.2	8.5	3.2	3.2	0
Q96R06;A8K8N3;K7ELC8;A4FUA2;E9PMD0	SPAG5		134.42	0	0	0.8	2.9	0	0
O15067;A8K9T9;A8K8N7;F5GWT9;B4DJ26;Q9BR56;Q6P4B4;J3KT98;H0YGH1	PFAS		144.73	2.2	7	6.5	4.7	7	7.1
A8K8Q4;P49917;B2RBW4	LIG4		96.202	1.2	3	3.4	0	0	0
Q59GK2;E7EVJ3;B7Z1Q0;P52848;A8K8T3	NDST1		80.401	0	1.6	1.6	0	1.6	0
Q86VP6;A8K8U1;H0YH27	CAND1		136.37	3.1	4.2	6.8	7.8	5.7	4.2
A8K8U3;A7E2D8;Q68DH9;P23634;A1X4P8;A1L3B5;Q4J697;H0Y7S3;Q4LE63;Q16720;Q01814	ATP2B4;DKFZp686M088		128.78	6.8	6.7	6.6	8.8	8.8	4.3
B3KY92;Q9H2G4;A8K8U7	TSPYL2		32.305	0	0	0	8	0	0
B3KN62;Q5TDG9;Q5TDH4;Q9Y2G8;A8K8W4	DNAJC16		53.986	3.2	0	0	7.4	0	3.2
Q14CX7;A8K8X0	NAA25		112.29	2.8	2.8	4.2	1.5	4.2	2.8
Q96GN5;A8K8X5	CDCA7L		52.206	6.2	6.2	2.6	0	0	3.5
Q9BRR8;A8K8Y8	GPATCH1		103.34	0	0	0	2.5	0	0
U3KQ69;A8K900;Q9BT17;E9PI62;B3KWF9	MTG1		32.612	17.4	10.2	16	23.9	23.9	17.4
H0UID4;P63010;H0UID3;A8K916;K7EJT8;B4DWG4;Q68DI0;A8K0G3;H0UID5;B4E261;B4DIL5;Q96EL6;K7EN71;K7ERB2;K7EJX1;K7EJ01;Q7Z3M8	AP2B1;DKFZp781K0743		104.34	19.6	20.9	20	23.3	22.1	18.2
A8K930;Q8NDI1;B3KM32;H7BZ98	EHBP1		132.29	0.9	0	1.3	1.3	2.5	0
B4DH53;Q66K74;A8K940;M0R1M7	MAP1S		109.79	0	1.7	3.1	2.5	2.5	0
Q05D80;O43148;A8K946;Q05DQ2;F5H2D9;B7Z3U8;K7EP06	RNMT		47.292	4.6	4.6	4.6	4.6	7.6	4.6
B4DIH2;Q8TB36;E7FJF4;E7FJF3;A8K957	GDAP1		28.768	7.6	7.6	0	7.6	7.6	7.6
E9PKP7;P17480;A8K962;Q05BZ1;B4DNQ1;Q9BQR2;B4DLB0;O00164;H0YDH7;E9PMM2	UBTF		87.435	2.4	2.4	4.8	5.9	5.1	2.4
Q9H307;A8K964;B4DTD4;B4E392	PNN		81.613	3.9	5.3	5.3	2.4	3.8	4
Q4V342;Q9H2J8;S4R432;Q5RIB5;Q5JTY2;B4DDF6;Q6NVZ8;A8K970;F8WEU0;E7EUZ7;Q4V340;F2Z2T4;C9JGY1;F5H3X4;B4DNG9;Q5RIB0;C9J3G2;Q9BRT8;Q8IUF1;Q6VB91;Q5RIA9;Q5JTY5;Q4V339	CBWD6;CBWD5;CBWD3;CBWD2;CBWD1		8.7697	0	0	0	17.1	0	0
O60294;A8K972;B4DUW3	LCMT2		75.601	0	2.5	2.5	0	0	0
O95347;B3KMB1;A8K984;Q2KQ72;Q05BV1;B7ZLZ7;Q6P712;A0JLM9;Q32Q15;Q6IPS5;Q05D74;Q5T821;Q7Z2X1;B3KM27	SMC2		135.65	9.6	9.6	8.9	9.7	9.2	11.8
O15213;B0UZZ8;A8K9A1;B4DP15;B4DNI0;A8K806;H0Y6G3	WDR46		68.07	2.3	5.6	11.5	4.9	10.3	5.7
G3V576;B2R603;G3V2Q1;P07910;A8K9A4;G3V555;G3V575;D3DPI2;B4DMJ1;B4DSU6;G3V5V7;B4DQQ2;G3V4M8;G3V2H6;Q569J8	HNRNPC;hCG_1641229		25.256	47.6	45.5	49.4	52.8	52.8	52.8
Q53Y97;Q53FB7;P04818;A8K9A5	TYMS		35.716	0	0	13.7	7	0	0
Q9H9P8;A8K9B2;C9JVN9;G3V272;G3V5S1	L2HGDH		50.315	4.8	17.7	21	10.2	23.3	15.1
Q9H223;A8K9B9	EHD4		61.174	1.8	2	0	3.7	0	2
A8K9D2;Q9H0U6	MRPL18		20.435	0	0	5	5	0	5
O95980;B2RCE6;A8K9D8	RECK		106.46	1.2	1.2	1.2	0	0	1.2
B7Z524;H0YDX7;J3QT46;Q9Y450;D9YZV0;B3KNB9;A8K9E1;B7Z1K2;Q9NSX9;E9PS53;H0YES5;E9PHZ9	HBS1L;DKFZp434G247		56.961	9	9	9	5.2	9	12.1
A8K9J6;B4DK26;Q5ZPR3;A8K6Q6;H0YK40;H0YK59;H0YL10;H0YLT8;H0YN85	CD276		41.709	22.2	22.2	22.2	28.4	15.5	10.8
A8K9K1;Q93084	ATP2A3		109.18	4.9	7.4	7.1	8.4	5.7	4.9
Q9UNQ2;A8K9K8;D6RCL3;B4DRY2	DIMT1		35.236	14.4	7.3	10.9	17.9	23.3	14.4
Q92828;A8K9S3	CORO2A		59.763	2.3	8	8	7.2	8	2.3
B7Z3Z9;E7EPM6;B4E0R0;P33121;B7Z452;A8K9T3;H0Y9U7;Q108N1;D6RER0	ACSL1		58.586	9.9	3.4	0	3.4	3.4	6.1
Q9BWF3;A8K9U0;E9PB51;E9PLB0;E9PM61;D6R9K7;U3KQD5;J3QRR5	RBM4;RBM4B		40.313	19.2	19.8	24.2	26.9	31.9	19.2
P36406;A8K9U9	TRIM23		64.066	1.7	1.7	1.7	1.7	1.7	1.7
Q59F20;Q6X907;E9PEP6;A8K9V7;Q68DN3;O14786;Q6AWA9;Q96I90;Q5T7F1;Q71SW6;E7EX60;Q9H2E1;Q5T7F0;Q5JWQ6;Q9H2D9;Q9H2D7;H0Y4A0;Q5JWQ4	NRP1;DKFZp781F1414;DKFZp686A03134		99.693	5.3	6.6	3.4	6.7	7	5.3
B1AV70;Q96EC8;A8K9X0	YIPF6		20.904	0	0	0	4.3	0	0
Q9UNN5;A8K9X5;B4DEJ6;B3KT28;B1ANM7	FAF1		73.953	0	0	4.5	2.6	0	0
A8K9Y5;O14647	CHD2		120.35	1	1	0.8	1	1	1
P04035;B2R649;A8KA27;H0Y8K6;B4DSB1	HMGCR		97.475	1.5	1.9	3.4	1.5	1.9	0
C9J3D2;B3KPJ4;B4DG61;B7ZLY0;Q8IXK0;A8KA40	PHC2		35.134	8.2	8.2	8.2	8.2	8.2	8.2
B3KY11;Q9BUQ8;A8KA56;F8VVA2	DDX23		93.233	2.6	3.9	7.1	6.5	7.9	2.6
O43462;A8KA68	MBTPS2		57.443	0	0	3.3	3.3	0	0
A8KA74;E9PFK5;P78316;Q96GC8	NOP14		97.669	0	1.4	0	3.7	2.3	0
Q13217;A8KA82	DNAJC3		57.579	10.1	10.1	14.1	13.9	10.3	6
A8KA83;Q9P0L0;J3QKM9	VAPA		27.317	11.6	11.6	33.5	33.1	26	11.6
Q9Y6K5;A8KA84;F8VWK9;F8VS35	OAS3		121.17	1.4	1.4	2.3	1.4	2.3	0
B4DVB0;A8KAD5;Q9H0X9;B3KP32;B4E033;F5GZ42;B4DMI4;E9PNH0;B3KWF0;H0YCD7	OSBPL5		88.434	2.4	2.4	1.5	2.9	5.3	0
E9PPY4;F2Z3C6;B4DVU2;E9PAV9;Q5T3I0;A8KAG1	GPATCH4		13.556	14.3	14.3	14.3	14.3	14.3	14.3
B4DE85;Q9BUQ5;Q9BSY0;P48651;A8KAH1	PTDSS1		34.579	0	4.3	0	4.7	0	0
Q9BUB1;P13861;A8KAH7;H7C1L0;B3KY43;Q6DHZ2;P31323;H7C330;H7C4A9;C9J830;Q75MP1;O60380	PRKAR2A		43.066	18.3	7.3	31.9	26.7	22.8	7.3
Q70T21;Q70T20;Q70SY1;A8KAI3	CREB3L2		42.418	0	3.5	4.3	0	0	7.8
B4DWH0;Q53TA7;B3KS53;B4DW75;Q59G97;Q12805;A8KAJ3	EFEMP1		32.585	8	8	8	8	8	8
F5GY99;Q10472;A8KAJ7;Q05BM8;Q68VJ7;K7EJV8;Q8IUC8;Q68VI8;B3KY85;Q08ER7	GALNT1		57.379	2.4	10	12	21.8	18.6	7.6
A8KAK1;Q9NYU2;H7BZG0	UGGT1		175	5.9	8.4	8.4	12.3	10.7	5
O60244;A8KAK5;H7C3E5	MED14		160.6	1.4	1.4	3.1	3.1	3.1	0
B4E1D4;Q8TBA6;A8KAL2;H0YK03	GOLGA5		73.13	0	0	4.2	0	0	0
U3KQD2;B7ZL93;A8KAM7;G5E994;Q5VW38	GPR107		14.046	0	0	0	18.8	10.9	11.7
E9PK21;Q9UNP9;A8KAM9	PPIE		22.788	12	12	0	12	12	0
Q9NZI7;A8KAN5	UBP1		60.49	3.3	3.1	3	6.1	6.5	0
Q99523;A8KAQ3	SORT1		92.067	0	0	0	1.4	3.7	0
P08621;A8KAQ5;M0QYR1	SNRNP70		51.556	8.2	9.2	21.3	18.3	14.4	6.6
A8MPZ0;Q86Z07;B4DWZ0;Q96QB8;B7ZAS6;B4DNS8;Q6P458;Q0EFC6;B4DYK6;P36915	HSR1;GNL1		28.705	0	5.7	5.7	5.7	16	0
Q5TIG5;C9JX92;G1UI22;P55196;A8MQ02;J3KN01;Q96C95;H0Y7R8	MLLT4		189.15	1.6	1.6	2.7	2.7	1.6	1.6
H0YEW4;I3L1W9;A8MRA7;Q5TC12;I3L448;H0YD21;Q9NTF8;B7Z3U4	ATPAF1		19.91	0	6.9	12.6	0	17.2	0
H7C223;A8MT20	GRM5		10.126	11.5	0	11.5	0	11.5	11.5
J3QR01;A8MT69;J3QRS1	STRA13		8.2774	12	12	30.7	12	12	0
C9J2I1;G5E9V7;G5E9V6;B7Z979;B7Z5P0;B7Z637;A8MTG8;Q8IUR7	ARMC8		39.973	0	0	4.8	0	0	0
A8MTJ6	FOXI3		43.326	0	0	0	0	4.5	0
A8MTT3	hCG_1988162		9.3358	13.8	0	13.8	13.8	0	0
J3QQI7;J3KSD1;J3QLG8;B4DYN4;J3KRR5;A8MTV0;Q9Y2B2	PIGL		16.289	0	0	0	15.2	0	0
A8MY26;B7Z606;A8MTY9;E7EWN9;B7Z6B1;O14972	DSCR3		19.15	0	0	12.2	0	0	0
F6Q6H0;A8MTZ9;Q99708;I6L8A6	RBBP8		65.511	0	0	0	3.1	0	0
A8MU21;Q9BVK8	TMEM147		21.141	9.2	9.2	9.2	9.2	9.2	9.2
Q6EEV6;P61956;H7BZT4;P55854;A8MUA9;B4DUW4;A8MU27	SUMO4;SUMO2;SUMO3		10.685	12.6	12.6	12.6	12.6	12.6	0
A8MUB1;P68366	TUBA4A		48.328	41.8	41.8	44.3	37.2	41.6	37.2
F1D8N9;Q6I9R7;P10276;B3KUX3;A8MUP8;Q15156;E3UVQ2;J3KSJ4;A8K840;Q658K5;Q6FHY0;Q5QHG3;Q86UC5;D6RBI3;B4DSI3;F1D8S6;B6ZGR8;A8K7L7;P10826	NR1B1;RARA;PML-RAR;BCOR-RARA;DKFZp761C0417		50.742	2.2	0	0	3.9	7.7	0
P62750;H7BY10;K7EJV9;K7ERT8;A8MUS3;K7EMA7;Q53RC5;B9EJE3	RPL23A		17.695	30.8	30.8	30.8	31.4	30.8	30.8
D3DWY2;D3DWY0;F8W9A9;A8MV29;E7EU78;C9J1R1;Q9Y6K9;C9JZ85;C9JN51	IKBKG		26.738	0	8.5	0	11.1	0	8.5
E9PFF8;B4DDJ6;B4DJ73;B4DVN9;A8MVI8;B4DHL5;B4E228;Q6NW34	C3orf17		26.879	0	0	5.9	5.9	5.9	0
E9PSH3;E9PN41;E9PPX8;A8MVV6;O14817;J3KQ42	TSPAN4		11.326	0	0	0	0	25	0
K7EKH5;C9J8F3;J3KSV6;J3QKP5;B7Z1N6;A8MVZ9;B7Z1Y2;P09972;B7Z3K9	ALDOC		15.035	0	0	19.3	19.3	0	0
O43660;A8MW61;D6RA26;H0YA24;B7Z982	PLRG1		57.193	3.7	3.7	18.9	14.4	15.4	2.5
B4E1K8;B4DVY1;A8MWD3;O15371;B0QYA5;B0QYA4;B0QYA3;B0QYA6;B0QYA7	EIF3D		52.827	14.9	14.9	19.7	23.1	18.4	11.3
A8MWK3;P19022;Q8ND09;C9J8J8;Q8NB64;P55283;B2RCN5	CDH2		97.039	13.3	10.6	17.3	21.5	19.1	13.3
Q2TB79;E7EVE9;A8MX75;P18074;Q6ZNQ5;K7EKF3;K7ENL1;B4E0F6;K7EIT8	ERCC2		77.92	8.8	11	6	4.5	7.3	7.3
F8WEV7;F8WES7;F8WEX5;E9PG02;B4DN71;E9PBT8;B4DQ27;J3QT17;C9JL30;Q8NBJ7;H7C3B2;A8MXB9;Q75LP3;J3KQJ1;C9J660;F8WA42	SUMF2;DKFZP566I1024		10.87	16.7	19.6	16.7	19.6	16.7	19.6
P43243;A8MXP9;D6REM6;Q68D11;D6R991;H0Y8T4;Q5CZA7;B3KM87;B4DRS1;B4DF66;Q9H4N1;D6RBK5;D6RCM3;D6REK4;D6R8Z5;D6RBI2;D6RE02;D6RIA2;Q68E03;D6RB45;D6R9F3;D6RAM9;D6RAY2;D6RBS2	MATR3;DKFZp686K23100		94.622	32.3	34.5	32.3	38.7	37.2	29.9
A8MXV4	NUDT19		42.233	6.4	10.7	10.7	12.8	7.5	3.2
A8MXY0;Q12846;C9JFM5;B7Z425	STX4;STX4A		33.84	5.4	5.4	14.6	5.4	5.4	5.4
Q96G95;A8MY43;O14874;H3BTL2;H3BS02;B4DGN9;H3BNP3	BCKDK		37.767	0	0	6.3	18.5	21.2	0
Q9BZG1;Q6NXT3;C9JY26;A8MYQ9;B4DNC0;J3KQW8;K7EIF2;H7C0Y7;Q96PJ7;C9JBG0;E7ES60;J3QLC6	RAB34		29.044	4.2	8.5	8.5	14.7	14.7	10.4
J3QR71;J3QRI9;B4DMP8;J3QKW7;A8MZF9;P55039	DRG2		16.906	0	0	12.7	12.7	0	0
Q6MZU1;G5E9E7;Q07157;A9CQZ8;G3V1L9;Q68DX9;B4DZK4;H0Y3R8;H0YLT6;H0YKB1	DKFZp686A1195;TJP1;DKFZp686M05161		189.62	6	5.1	7.6	7.2	2	5.3
O00488;A9J4F5	ZNF593		15.199	0	21.6	0	21.6	0	21.6
Q9Y5S2;A9JR72;H0YLR5;Q86XZ8;Q86TR8;H0YLY0	CDC42BPB		194.31	0	0	1.2	0	1	0
A9UEZ6;P11274;J7M832;Q6QME9;H0Y554;E7E8T7;A9UEZ7;A9UEZ5;A2RQD6;B4E065;Q12844;Q12843;A9UF02;A9UF07;Q6QJE6;Q6QJE5;Q13746;A9UF08;A9UEZ4;A9UEZ9;A9UF04;A9UF03;A9UF01;A9UF05;A9UF06;A9UEZ8;A9UF00;Q59F19;Q59FK4	BCR/ABL fusion;BCR;BCR-ABL1		178.57	1.3	0	1.1	3	1.3	0
A9YUX2	HBB		6.9983	0	0	15.9	44.4	28.6	0
Q8IYB3;A9Z1X7;E9PCT1;B7Z7U0;M0R088;B4DED5;M0R1E7;M0QXG5	SRRM1		102.33	3.8	4	5.9	7.2	5.2	4
Q9UQE7;B0AZQ4;Q86VX4	SMC3		141.54	7.6	7.6	15.2	12.4	11.7	6.6
B0AZS5;O00139;B4DM85	KIF2A		75.028	1.5	3.5	2	1.5	1.5	1.5
B0AZT6;Q96C01;C9JF51;E7EQY1	FAM136A		12.014	0	20.6	20.6	20.6	20.6	20.6
B0AZV0;Q9Y3F4;B4DNJ6;H0YH33	STRAP		28.506	5.5	5.5	17.6	10.5	10.5	5.5
E9PDF6;O43795;B0I1S9;E7EQD9;Q05CR5;C9JYW1;Q14777;H7C2Y7;E7EPB4;B3KQI2;C9JUP5;Q9UBC5;B2R643;Q13871;C9K0I9;G3V342;F5GWY8;B4DTV4	MYO1B		128.48	13.7	14	15.8	21	20.5	11.2
Q4LE74;M0R300;Q13459;M0R0P8;B0I1T6;Q8WVD2	MYO9B variant protein;MYO9B		229.71	1.2	1.2	1.2	2	1.2	0
Q6PJC1;B0QXZ8;B0QXZ9;Q7Z641;Q6PJ09;Q6P681;Q2T9L2;Q2M3X1;B4DSN8;Q9UGU5	HMGXB4		30.432	0	15.8	15.8	15.8	0	0
F8WB30;F8WAW7;F8WE29;F8WBB0;H7BYN7;Q6UW50;B0QY01;O60784;B4DKQ5	TOM1;UNQ1844		2.7752	64	0	64	64	64	64
B4DQF6;Q9Y262;B0QY89;B3KNG0;B0QY90;B3KPB9;Q7Z5X3;Q8N7H0;H7C3A0;C9JHP4;C9K0Q7;B4DEH4	EIF3L		62.691	9.2	14.1	11.1	13.6	11.1	9.6
Q9NQG6;Q9H0J7;B0QY95;Q7L890	SMCR7L;DKFZp434F0116		51.293	3.9	3.9	6.7	8.9	3.9	8
B0QYH2;Q8IWL3	HSCB		16.529	0	0	7	0	0	0
H7BY36;C9JGE3;B0QYK0;Q01844	EWSR1		32.071	0	0	5.8	5.8	5.8	5.8
B0QYP8;Q9HBI1	PARVB		21.561	0	0	0	7.7	8.8	0
B0QYQ6;Q674X7	KAZN		19.234	0	0	0	0	10.2	0
B0QYV1;O43251;S4R3K7;B0QYY6;I3L1D4;B0QYY7;S4R469;Q8TCM0;F8VR27;F8VZY7;Q59HD3;A6NFN3;B4DF29;J3QQZ2;J3QRF4;B7ZLH9;B0QYY4;F5H0M1;B7Z608;F8WSN4;Q9NWB1;J3KNW3;B7Z1U7;F8VZG9	RBM9;RBFOX2		37.865	14.6	7.3	14.6	7.3	17.6	7.3
B0QYW5;F5GYD1;F8WE74;B4DU97;O43808;B4DP73	SLC25A17		25.721	14.2	14.2	6.2	15.1	14.2	8
B0QZ65;B4DGD8;H0Y4E7;H0Y7I9;C9IZ08;B4DK42;F8W9S7;Q14C86	GAPVD1		56.461	0	0	3.6	4.8	0	0
Q6PJR5;Q5UGI2;F5H449;Q5BJG6;B7Z3W2;B0QZE2;Q5VUI0;B7Z2J6;J3QKD2;Q15326	ZMYND11		42.591	0	4.1	4.1	0	4.1	4.1
Q9Y676;B0S7P4;B4DFG6	MRPS18B		29.395	10.5	6.6	26.4	15.9	22.5	6.6
B0UX83;P46379;H0Y4L1;H0Y710;F6S6P2	BAG6		118.7	2.7	2.8	2	4.2	3.6	1.2
P48444;B0YIW5;Q6MZV5;B0YIW6;E9PK34;Q6P1Q5	ARCN1;DKFZp686M09245		57.21	10.6	11	12.7	16.2	12.5	10.2
Q96KJ8;Q14116;B0YJ28	IL18		22.323	4.7	0	4.7	0	4.7	0
P35241;B0YJ88;Q6PKD3;Q05CU6;B7Z2S7;E9PNV3;E9PQ82;Q9NST9;H0YE16	RDX		68.563	10.5	9.1	21.3	16.1	7.9	6.9
Q59GA0;E9PIM6;P04216;B0YJA4;E9PNQ8;J3QRJ3	THY1		15.904	20	26.9	27.6	20.7	9.7	20.7
P39019;B0ZBD0;Q8WVX7;M0R2L9;M0QXK4;M0QYF7;M0R140	RPS19		16.06	24.1	13.8	35.2	17.2	16.6	0
Q2VEU1;B1AH49;Q6FHN9;P25325;B3KP52;Q59HD5;J3KPV7;Q2VEU0	MPST		22.332	19.7	19.7	19.7	19.7	26.3	19.7
B1AH59;B1AH60;Q9H1I8;F2Z2W4;F8WAQ6	ASCC2		27.52	13.8	17.1	10.8	13.8	10.8	17.1
Q8N730;B1AH87;Q13850;P30536	PBR;TSPO		6.7238	37.7	37.7	0	37.7	0	37.7
Q6FHM6;P55769;B1AHD1	NHP2L1		14.173	19.5	19.5	19.5	55.5	19.5	19.5
B4DUV1;B1AHL2	FBLN1		70.154	3.1	3.1	3.1	3.1	3.1	3.1
B1AHQ6;Q9NSP4	CENPM		16.148	0	0	0	15.1	15.1	0
B1AJQ6;B4DSZ1;Q6LEU0;Q86Y82	STX12		24.576	7.9	7.9	18.1	26	26	7.9
B1AK13;P35914;H0Y2L7	HMGCL		31.735	15.7	17.7	25	13	20.3	7.3
B1AK87;B2R7T8;B1AK88;B4DWA6;P47756;F6USW4;B1AK85;Q7L4N0;F6Q0E3	CAPZB		29.295	20.4	15	30.8	36.2	31.2	10.4
B4DRI0;Q6UUU9;G3V1R5;O43847;B1AKJ5;H0Y5G9;F5H7V1;B4DYV0;Q96L67	NRD1		117.28	0	0	0.9	0	2	0
E9PJW9;B7Z4Q6;Q96SU4;B1AKJ6;J3KPA3;H0YE19;B3KW33;E9PK98	OSBPL9		73.859	4.9	7.6	4.9	4.9	10.1	7.6
O94760;B1AKK2;B4E3V1;B4DYP1;B4DGT0	DDAH1		31.121	0	0	9.1	4.2	0	0
B1AKN6;B1AKN5;Q12857;B4DRN9;B1AKN7;B1AKN8	NFIA		42.304	2.6	0	2.6	6.3	3.2	8.2
Q9NP97;B4DFR2;B1AKR6	DYNLRB1		10.921	38.5	38.5	38.5	38.5	16.7	38.5
B1AKV3;Q9NVA1;Q3KRB6;B7Z1C6;H7BYA2;B7Z314;B1AKV4;B1AKV6;Q7Z3P9;F8WCR2;F5H4C5;B7Z6D2;B7Z7J8;Q59FR0;B1AKV2	UQCC		28.939	0	0	4.8	8.4	4.8	0
B1ALA9;B4DNL6;Q53FW2;P60891;B2R6T7	PRPS1		24.084	15.6	22.9	15.1	22.9	15.1	22.9
F6RIS4;B1ALI9;B4DVM7;B4E3D3;Q9H3M7	TXNIP		33.617	8.9	3.9	8.9	3.9	3.9	0
B1ALU1;H0Y5C0;B1ALU3;O95490	LPHN2		155.55	3.4	0	0	1.1	0	0
O95837;B1ALW3;B1AM21	GNA14		41.57	10.1	5.9	5.9	14.6	10.1	5.9
F5H1E5;B7Z819;B7Z2Y2;Q14746;B1ALW7;B7Z7N2	COG2		69.762	0	4.7	4.7	2.6	2.6	2.6
C9JZH4;D3YTA4;B1ALY0;C9JA33;Q8IXS6	PALM2;PALM2-AKAP2		20.58	15.5	8.3	8.3	15.5	15.5	0
I6L9J0;O14795;Q2NKJ5;F8W8M9;Q4LE73;B1AM27;B4DF98;F8VZH8;F8W0P6;Q9UPW8;H7BXE5;F8W059;J3KQI7;F5H7F0;Q8NB66;F5H090	UNC13B;UNC13B variant protein;UNC13A;UNC13C		136.42	1.1	0	1.1	2.8	1.1	0
B1AMB1;B1AMB2;Q9BPZ7	MAPKAP1		10.36	15.1	15.1	15.1	15.1	15.1	15.1
B1AMC8;Q9NXG0;J3KN33;C9J1F9	CNTLN		22.41	8.9	0	8.9	0	8.9	0
B1AMN9;Q9H7E2	TDRD3		14.346	0	0	14	14	0	0
B4DPT4;Q6NT82;Q541S4;Q548C9;B1AMS2;Q14141;Q6B514;F5H1J5;B4DZW0;Q8NFI2;Q8NFI0;Q8NFH9;Q8NFI1;B4E049	2006-09-01		46.944	2.6	11.2	2.6	4.8	8.6	8.6
R4GNH9;R4GMQ7;B1AMU3;B1AMU4;Q9Y3B2;B1AMU7	EXOSC1		15.105	0	10.1	10.1	18.7	10.1	10.1
Q96IN2;Q6IBG8;Q16774;B1ANH0;B1ANG9;B1ANH2;Q658U3;B1ANH5;B1ANH6;B1ANH3	GUK1;DKFZp666D023		20.332	22	22	9.9	22	22	22
P07954;B1ANK7	FH		54.636	41.4	39	49.8	40.2	45.5	40.2
B1ANR0;Q13310;Q6IQ30;H0Y5F5;Q59GZ7;Q53GL4;Q15164;H0YEQ8;H0YCC8;H0YEU6;Q147Y3;Q3B867;H0Y6X6;H0YER0	PABPC4		67.97	24.6	25.5	28	23.9	26	25.5
H3BLV0;E9PSH2;P08174;B1AP13;B2R658;Q8TD12;Q8TD11;Q8TD13;B1AP15;B4DUF2;H7BY55;B4DPY4;Q8TD14	CD55		35.695	7.4	9.5	15	26.4	17.8	9.5
B1APE1;B1APE2;Q00403	GTF2B		24.988	6.7	6.7	0	6.7	0	6.7
S4R2X5;E7EP42;E9PB91;B1APJ0;O14925;Q5SRD1;B4DDK6;B7ZB25;B4DI18	TIMM23B;TIMM23		12.263	49.2	34.7	49.2	49.2	49.2	34.7
B1APM4;P35610;B7ZAT6	SOAT1		29.892	12.3	12.3	6.2	6.2	12.3	6.2
Q9UHV9;B1AQP2	PFDN2		16.648	7.8	0	0	16.9	7.8	7.8
B1AQP4;B7Z410;Q86X76;B2R8D1	NIT1		26.326	0	0	0	13.2	13.2	0
Q7Z5V0;B1AUU8;P42566	EPS15		83.671	1.7	4.3	8.1	4.3	1.7	0
B1AVU8;Q53FJ5;P07602;C9JIZ6;Q59EN5;B4DEK5;B4DRB7;Q5BJH1	PSAP		61.692	6.3	12.5	8.8	7.3	4.5	3.6
B1P2N8;B1P2N7;G3V3Z8;B2RCI6;P49757;Q5D0E5;M0QXQ4;G3V3M5;Q86SW6;M0QYC2;Q86SW5;G3V3R1;B1P2N9;B7Z5W0;A8K033;Q9Y6R0	NUMB;NUMBL		48.824	3.4	0	0	3.4	3.4	0
B1P7G3;F5H5N2;B4DNC9;B4DDI1;B3KQ30;Q9H1K1	ISCU		13.819	0	0	0	13.2	21.7	0
Q6ZNB6;B1Q2B0	NFXL1;URCC5		101.34	2	4.3	4.3	4.3	4.3	2
B1Q3B3;B1Q3B4;P02792;Q6S4P3	FTL;FTL variant		10.346	0	0	16.3	20.7	0	0
Q6GMR7;B2C6G4	FAAH2;RP11-479E16.1		58.303	0	0	2.1	0	0	0
Q9MY41;B2G4X0;R4RWU8;M9ZV78;S5I324;S5DTZ7;S5DTZ5;S5DN61;S5DN50;S5DLE7;S5DLE2;S5DI24;S5DI14;S5DHP3;S5DHP0;N1NT51;H2ALZ9;G4V594;E1Y6M5;E0WN40;D9UC06;D7GNM6;Q1XDY2;Q29866;O19657;D9UAZ6;E0Z0E2;F6IQM2;F6IQJ5;F6IQJ0;F6IQI8;F6IQI7;F6IQI6;F6IQI4;F6IQI2;F6IQI1;F6IQI0;F6IQH7;F6IQH6;F6IQH3;F6IQH1;I2GAE0;F6IQL9;A6Q0R5;Q5QT33;Q29963;E3UPC4;Q9TQ34;Q2L4W1;I7AYB0;G3D6H7;G1EGZ5;F1AQS0;F1AQQ6;F0V6C0;E0X9L9;D5G252;…	HLA-C;HLA-Cw;MHC;HLA;HLA-Cw*07;HLA-Cw*0707		35.671	4.5	13.7	32.3	22.4	28.1	20.1
Q9Y5J6;B2R4A9;F2Z2B0	TIMM10B;FXC1		11.586	25.2	25.2	10.7	25.2	25.2	14.6
M0R3D6;M0R1A7;Q02543;B2R4C0;M0R0P7;M0R117;B4DM74;B4DM94;B4DUV3;Q53HD3;Q32XH3;Q76N54	RPL18A		16.714	30.5	52.5	22	34	31.2	24.8
P62899;B2R4C1;Q76N53;H7C2W9;C9JU56;B7Z4E3;B7Z4C8;B8ZZK4	RPL31		14.463	26.4	26.4	26.4	18.4	18.4	18.4
E4W6B6;P61353;B2R4D8;K7ELC7;K7EQQ9;K7ERY7	RPL27		14.257	38.9	31.7	36.5	50	42.9	45.2
Q9Y241;B2R4G1;C9JAW5;C9JNU6	HIGD1A		10.143	22.6	0	25.8	0	25.8	0
Q92572;B2R4I8	AP3S1		21.732	0	0	0	9.3	9.3	0
F8VZJ2;H0YHX9;Q13765;B2R4P8;E9PAV3;F8W0W4;F8W1N5;F8VNW4;B4DDI8;F8VZ58;Q9BZK3	NACA;hCG_2016482		15.016	11	22.8	55.1	24.3	11	11
K7EK07;P84243;B2R4P9;B2R6Y1;A8K4Y7	H3F3B;H3F3A		14.914	61.4	51.5	51.5	61.4	61.4	63.6
Q5R3B4;O95563;B2R4Q7	MPC2		11.681	0	11.4	0	11.4	0	11.4
P62805;B2R4R0;Q0VAS5;Q6B823	HIST1H4A;HIST1H4L;HIST1H4H		11.367	63.1	67	67	60.2	64.1	60.2
P62857;B2R4R9	RPS28		7.8409	17.4	0	23.2	23.2	0	0
G3V2V8;B4DQV7;J3KMY5;Q53HV6;P61916;B2R4S5;H0YIZ1;G3V3E8;E7EMS2;B4DV10;G3V3D1	NPC2		13.078	18.9	29.5	29.5	18.9	29.5	29.5
Q99879;Q99877;Q93079;Q5QNW6;P62807;P58876;B2R4S9;I6L9F7;U3KQK0;Q99880;P57053;O60814;A8K9J7;B4DR52;Q0D2M2;Q96A08;L0R4T3	HIST1H2BM;HIST1H2BN;HIST1H2BH;HIST2H2BF;HIST1H2BC;HIST1H2BD;HIST1H2BI;HIST1H2BL;H2BFS;HIST1H2BK		13.989	50	57.1	64.3	69	50.8	38.9
P62244;B2R4W8;A8K7H3;I3L3P7;I3L246;H3BV27;H3BT37;I3L303;H3BVC7	RPS15A;hCG_1994130		14.839	36.2	41.5	43.8	47.7	49.2	40.8
F5GWW9;B4E308;Q9H0V9;B2R5N4;B4DI83;B4DVH1;B4DSH3	LMAN2L		24.169	14.8	5.2	18.6	14.8	18.6	14.8
B2R5P6;E2QRB9;B7Z2S5;E9PNQ6;E7EW10;B7Z904;Q16881;F5H780;B7Z3Y8;B7Z1F4;E9PMY9;E9PIR7;E7ESI6;Q6ZR44;E9PKD3;E9PIZ5;E9PQI3;E9PLT3;E9PKI4	TXNRD1		54.546	22.5	24.5	29.6	29.6	31.8	15.9
F6UE82;F6U6P3;B7Z848;F8W689;Q53EW3;P48382;B2R5R9;F6S3S0;F6X8N2;F6TYI9;F6X9D6;F6R6G4;H0Y4B4	RFX5		20.493	8.2	0	15.8	7.6	15.8	0
Q5QP19;Q9Y697;Q53FP3;B2R5S3;F2Z2E7;B4DNL7;F8WER8;A2A2M1;F8WB23;B4DXH0;H0YGN5;B4DHP7;Q8WV90	NFS1		44.017	8.3	4.8	12.3	18.4	14.4	4.8
Q68DQ4;P10644;B2R5T5	DKFZp779L0468;PRKAR1A		42.947	3.4	8.1	8.1	4.7	0	4.7
B2R5U1;Q7KZF4;Q59FF0;B3KU67;H7C597	SND1		99.67	29.9	31.8	34.1	42.7	43.3	26.4
C9JC03;B4DZH9;Q9H4M9;B2R5U3;B4DMV9;B4DR44;C9JIJ3;C9IZH1;C9JDQ8;C9J2Z4;B4DTR4	EHD1		42.737	0	0	4	11.5	0	0
B2R5U7;Q03701;C9J9W7	CEBPZ		114.2	8.6	9.8	7.8	5.8	8.4	9.6
Q96E88;Q13772;B2R5V0	NCOA4		65.294	0	2.1	0	0	0	0
G3V4W0;B4DY08;B2R5W2;G3V4C1;B3KX96;G3V251;G3V5X6;G3V3K6;G3V2D6	HNRNPC		28.916	38.9	37	40.1	43.5	43.5	43.5
O14773;B2R608;D3DQU2;B4DIV8;B4E0C7;Q53HP2;B4DVA5;E7EV34;B4DEQ3;B4DE89	TPP1		61.247	8.2	12.3	4.1	4.1	4.1	4.1
B4DSJ8;B4DIQ0;O60942;B2R623;Q5TCW7	RNGTT		59.083	0	5.3	2.3	0	3.3	0
P43121;B2R642;B3KXZ9;A8K6A6	MCAM		71.607	17.8	22.6	17	19.5	22.1	10.8
B4DT77;B4DWU2;B4DHY4;Q53HM8;B2R7L2;P20073;B2R657	ANXA7		37.805	2.7	0	0	2.7	2.7	2.7
B2R659;P51659;B4DDM5;E7EWE5;B4DSD0;G5E9S2;B3KSP2;E7ET17;Q59H27;E7ER27;E7EPL9;Q9UBA4	HSD17B4		79.611	33.2	32.9	32.6	38.2	38	27.7
E9PB14;O00330;B2R673;H0YD97	PDHX		51.459	9.5	9.5	9.5	9.1	9.5	7
Q9NR31;Q6FID4;Q5SQT9;B2R679;B4DQ19;Q8NG23;Q5SQT8;H0Y5E8	SAR1A;SARA1		22.367	24.2	35.9	35.9	42.9	42.9	25.8
P48449;B2R694;C9J315	LSS		83.308	3.6	3.6	1.6	3.6	5.3	3.6
J3QRP6;O14745;B2R6A3;B3KSV9;B3KY21	SLC9A3R1		22.871	19.5	19.5	26.5	7.9	14.4	14.4
Q99460;B2R6D0;Q05CW6;Q05BX4;H7C378;C9J9M4;F8WCE3;H7BZR6	PSMD1		105.84	14.7	15	15.9	20.3	21.7	14.7
E7EU96;P68400;B2R6D7;Q5U5J2;Q2I0Y7;Q8NEV1;B5BUH5	CSNK2A1;CSNK2A3		45.31	12.2	19.2	23.6	22.6	22.3	13.8
P16435;Q63HL4;B2R6E5;Q59ED7;A8K3B4;F5H468;B4DKM8;E7EMD0;B4DDH3;H0Y4R2;E7EVY7;B4DJI8;B4E305;E7EPN3;C9JU80	POR;DKFZp686G04235		76.689	28.5	30.9	35	45.1	38.3	25.8
B4E241;P84103;B2R6F3	SFRS3;SRSF3		14.203	24.2	24.2	24.2	24.2	24.2	24.2
O75695;B2R6F5	RP2		39.641	2.9	0	2.9	0	8.9	0
Q4G194;Q8NI77;B2R6H3	KIF18A		76.451	2.4	1.5	2.4	2.4	2.4	0
Q9Y5L0;B2R6H7;C9J7E5;E9PFH4;B3KM69;B3KMX1	TNPO3		104.2	7.2	5	5	3.6	6.4	3.1
J3KN55;B4DHP4;S4R3P5;Q96EY8;B2R6J3	MMAB		17.672	28.3	0	10.7	22	17	6.3
Q99733;B2R6J4;B7ZAK9;F5HFY4;B7ZB83;B4DS05;B7ZAC7;E9PNW0;E9PJJ2;E9PS34;E9PNJ7;E9PP22;A8MXH2;C9J6D1;H0YCI4;C9JZI7;E9PKI2	NAP1L4;NAP1L4b		42.823	8.5	8.5	11.2	8.5	16.3	4
T1WHH0;P22033;B2R6K1;Q59HB4	MUT		78.453	11	7.8	16.8	19.2	20.8	11
Q1RMY8;P62873;B2R6K4;B1AKQ8;F6UT28;F6X3N5;Q71UM6;B3KVK2;Q71UM7;F5H8J8;F5H100;F5H0S8;Q96B71;Q59G26;E9PCP0;P16520;F1T0G5;F1T0G4	GNB1		36.297	34.6	25	34.9	34	34.9	16.3
P13726;B2R6M5	F3		33.067	16.3	16.3	9.2	16.3	16.3	16.3
B4DIH5;Q53HJ0;P61201;B2R6N0;Q59EL2;H0YM03;H0YKU5	COPS2		44.228	6.1	3.4	10	0	6.1	3.4
F5H5Y2;C9J3L8;C9J5W0;P43307;B2R6N9;E9PAL7;C9IZQ1	SSR1		29.42	0	0	15.4	5.8	5.8	0
Q9HAL1;Q96I49;Q6YL38;F5H325;B7Z267;Q6ZNJ9;P34059;B2R6P1	GALNS;FLJ00319		22.89	0	0	7.3	7.3	7.3	0
P05186;B2R6Q2;B7Z1D1;Q9UIL5;B1ANL0	ALPL		57.304	16.8	16.4	21.2	23.3	21.2	16.8
P30085;B2R6S5;Q5T0D2;B4DFW6;B4DDL4	CMPK1;CMPK		22.222	10.2	10.2	20.4	10.7	10.7	10.2
O43809;B2R6U8;H3BND3;Q5HYH5;H3BV41	NUDT21;DKFZp313O211		26.227	33.5	33.5	31.3	33.5	33.5	26.9
M0R0S1;M0R2P6;Q8TBC3;B2R6W9	SHKBP1		65.91	0	0	3.4	0	3.4	0
Q53FC7;P17066;B3KSM6;B2R6X5;B4DHP5;P48741	HSPA6;HSPA7		71.003	10	12	11.8	9.5	12	8.1
E9PLV6;E9PPZ9;O43292;B2R6X8;E9PLG8	GPAA1		26.076	11.1	11.1	11.1	11.1	11.1	11.1
D6QX84;B2R6Y2;P51687	SUOX		44.13	6	6	6	13.5	6	6
P30825;B2R728;Q5JR49	SLC7A1		67.638	0	0	0	1.7	3	0
Q9P015;B2R739;E5RIZ4;E5RHF4	MRPL15		33.419	29.7	18.9	18.9	23.6	18.9	23.6
B2R745			63.482	0	0	0	4.6	0	0
J3KMY0;Q99618;B2R749	CDCA3		26.262	0	0	0	7.4	0	0
P22307;B2R761;H0YCB0;E9PLD1;Q59HG9;B4E0J3;H0YF61	SCP2		58.993	4.9	11.5	1.5	11.3	3.5	3.5
Q53FS4;P49257;B2R774;A0PJ85;B4DVV0	LMAN1		57.557	15.3	10.6	23.7	28.4	17.6	6.3
O00562;B2R787	PITPNM1		134.85	0	1	0	1	1	0
E7EVD1;B4DM28;B4DLS8;Q53GV6;O43395;B2R791;B4DSY9	PRPF3		72.075	13.1	13.4	10.6	16.9	10.7	12.9
Q8IVR6;Q8NEA7;Q6P991;O15297;B2R7A1;B4DSJ4	PPM1D		47.21	3.3	7.4	3.3	7.4	7.2	3.3
Q9NZC3;B2R7B1	GDE1		37.718	0	0	0	0	7.3	0
Q53HJ4;P25205;B2R7C5;B4DWW4;J3KQ69;B4DUQ9;Q8NHX6;B4DS46;Q7Z6P5	MCM3;HCC5		90.98	10.4	14.4	14.9	6.2	15.5	10
E9PMG1;B2R7D3;H0YDT0;J3KP76;Q96D71;Q59GG6;H0YCF0;H7C1V2	REPS1		80.435	1.5	3.1	0	2.2	0	0
B4DQD9;P15927;B2R7E8;Q5TEJ7;B4DL94;Q5TEJ0;B4DUL2	RPA2		28.543	6.1	6.1	6.1	20.1	6.1	6.1
B4DSG6;P32780;B2R7G4;B3KXE0;B4DS87;E9PM51;F5H0Y9;E9PI26	GTF2H1		56.903	10.1	9.1	12.7	2.6	10.1	4.4
B4DDY8;P49590;B2R7G6;B4DDN8;E9PG66;C9JV49;C9JHI8;B4DQ67;B4DSY5;Q52NV4;D6RJE6;D6RB22	HARS2		54.114	7.5	1.9	9.4	22.9	16.2	6.4
Q9Y320;B2R7I0;E9PSF0;E9PRL5;H3BSU7;E9PLR1;G3V155;B7Z4Y0	TMX2		34.037	10.5	14.5	10.5	9.1	14.5	5.1
Q3B7J4;O15504;B2R7I1;C9JYA1;B4DT96	NUPL2		44.857	3.1	3.1	3.1	10.9	8	3.1
Q6FGU7;Q53EX5;O14966;B2R7I9;E9PL56	RAB7L1		23.155	5.4	0	0	8.4	8.4	0
P43005;B2R7K1	SLC1A1		57.1	0	0	3.4	3.4	3.4	0
P61421;B2R7M1;F5GYQ1;J3QL14;R4GN72;B7Z6L9;B7Z788;H3BQB4;H3BSG7;H3BQJ1	ATP6V0D1		40.329	0	3.4	10.8	26.2	16	3.1
Q13155;B2R7M3;A8MU58;F8W950	AIMP2		35.348	22.8	22.8	36.6	31.2	34.1	10.9
B7Z9M1;B7Z561;Q53F03;P43007;B2R7N6;Q9P2X2	SLC1A4		47.726	5.1	8	5.1	8	5.1	8
P31939;B2R7P8;F5GWY2;E9PBU3;B4DP06;A8K202;C9JLK0;F8WEF0;H7BZU3;H7C1S2;H7C084	ATIC		64.615	7.3	7.3	25.2	15.4	17.1	7.3
Q8TD49;B2R7Q6;Q9H1A3;H3BM54;H3BN86	PAP1;METTL9		32.884	8.2	8.2	8.2	8.2	3.5	3.5
B4E329;O60256;B2R7R5;I3L4G9;E7EPA1;C9JDH0;Q6ZTP6;E7EW35;C9JDU5;C9JJS3;C9K0K7;I3L0S1	PRPSAP2		31.321	0	6	10.2	6	0	10.6
Q6FH11;P09601;B2R7U4;B1AHA8;Q96DI8;F2YMD9;D2K7W4	HMOX1		32.818	32.6	33.7	40.3	49.7	55.2	24.3
Q6IAP9;Q5T1M7;O43172;B2R7V4;Q59EL4	PRPF4		58.306	6	6	6.1	11.1	6	3.6
B2R7W0;P13995;Q7Z650;B4DY35;B9A062;B8ZZU9	MTHFD2		37.32	25	31.4	19.8	40.7	31.4	25.3
O75934;B2R7W3;Q53HE3	BCAS2		26.131	14.7	14.7	8.9	14.7	14.7	0
Q13112;B2R7X3	CHAF1B		61.492	6.3	2	2	2	2	2
F8WBJ6;Q9NRX1;B2R823	PNO1		15.175	25	25	25	25	25	25
I3L2H5;D3DWF3;B4E083;Q59GD0;P53350;B2R841	PLK1		11.83	0	27.6	40	0	0	0
O15254;B2R856;D6RJ89	ACOX3		77.628	2.1	2.1	0	4.1	7.4	2
B2R858;P26196;Q8IV96	DDX6		53.216	8.7	18.2	32.2	18.9	18.9	9.3
B2R8A2;Q9BVK6;B4DPP4	TMED9		25.077	12.6	22.9	40.7	34.1	44.4	4.7
Q59EJ8;Q92993;B2R8A7;H0YEP0;E9PRM3;E9PRL6;E9PJI1	KAT5		51.319	0	5.1	0	0	0	2.7
Q29R61;O75192;B2R8C6	PEX11A		23.938	0	0	11.2	0	11.2	0
B2R8G6;Q14318;J3KQ73;B7Z6M0;M0R2K9;U3KQI1;M0R1Q0;M0R1S6;U3KQ64;M0R2Q6	FKBP8		38.495	9.3	9.3	9.3	18.3	13.5	9.3
Q14435;B2R8J0;Q68VJ6;E7EUL0;C9J2C3	GALNT3		72.609	2.2	2.2	2.2	4.6	2.2	0
Q5TBH0;Q5TBG1;Q5TBG7;Q5TBH2;Q5TBH1;Q8TDX7;B2R8K8;Q9HC98	NEK6;NEK7		22.768	0	0	0	8	0	0
R4SBI6;Q6FGZ3;P07099;B2R8N0;B1AQP9;B1AQP8	EPHX1		52.948	29.9	25.3	34.7	33.2	36.7	25.7
H7C3S9;E9PGT6;B8ZZP3;Q99627;B2R8N1	COPS8		8.9341	25.3	25.3	25.3	41	25.3	25.3
Q13263;B2R8R5;M0R0K9;M0R2I3;M0R3C0	TRIM28		88.549	15.7	11.3	20	24	29.9	13.9
K7ELQ4;B2R8U0;P17544;K7ESA4	ATF7		49.95	0	0	7.6	4.3	3.2	0
B2R8W4;Q7Z4H8;H0YEM3	KDELC2		46.934	9.7	13.4	7	10.7	10.7	3.7
F8WAK8;B2R8Y6;Q8N3U4;Q6MZM4;Q6MZM3;B4DQ46;Q6MZP3;Q6AI02;B1AMT4;B1AMT3	STAG2;DKFZp686P16143;DKFZp686C21148;DKFZp686I05169;DKFZp686P168		134.07	4.6	4.6	8.4	10.2	8.6	3.5
Q96C00;B2R8Z7	ZBTB9		50.602	0	0	0	4	2.3	0
B2R921;B4DL63;Q9Y619;Q5VZD9;F2Z354	SLC25A15		32.789	5.3	23.9	5.3	23.9	10.6	13.3
Q2NKL3;Q9Y2C9;D1CSA0;D1CS99;D1CS98;D1CS97;D1CS96;D1CS93;D1CS92;D1CS91;B6RFS7;B6CH45;B6CH44;B6CH42;B6CH37;B2R933	TLR6		55.837	0	0	0	0	3.5	0
Q99741;B2R935	CDC6		62.72	2.1	2.1	2.1	2.1	2.1	0
B2R959			60.249	30.8	47.1	47.7	49.1	51.4	27.6
O43396;B2R960;K7EME7;G3V1K0;B3KT45;Q59G46;K7ER96;K7EKG2;K7EPB7	TXNL1		32.251	0	0	7.3	14.9	14.9	7.3
F8VXD2;F8VYH9;B4DNF9;F8VZZ0;F8VTV8;F8VWX7;F8VZ51;Q6LC83;P11802;B2R9A0	CDK4		14.9	0	0	12.1	0	12.1	0
Q96IY1;Q53FM2;B2R9C5;Q5SY74;H7BY54;B4E071	NSL1;C1orf48		32.162	0	0	0	6	5.3	0
F5H648;B7Z7P4;Q03518;B2R9F3;Q6QWC0;Q6QWC1	TAP1		59.999	18.1	20.7	26.1	18.6	29.4	10.2
O95402;B2R9G9	MED26		65.446	0	0	3.2	0	3.2	0
Q99487;B2R9K4	PAFAH2		44.035	3.8	3.8	3.8	6.4	3.8	0
P40227;B2R9K8;B4DPJ8;Q59ET3;A1JUI8;B4DN39;Q92526	CCT6A		58.024	32.8	33.1	31.1	48.8	52.7	31.1
E7EWP0;D3DNS1;O43674;B2R9L0;H0Y886	NDUFB5		20.038	8.5	8.5	8.5	8.5	8.5	8.5
P50750;B5BU53;B2R9L6	CDK9		42.777	3	0	9.1	0	4.3	0
B4DLM6;Q9NZS9;B2R9R6	BFAR		18.008	0	0	0	13.1	0	0
P40121;B2R9S4;H7C0X8;B8ZZL6;E7ENU9;B4DU58	CAPG		38.498	3.7	3.7	3.7	10.9	3.7	0
B4E1S3;Q9BVC6;B2R9T9	TMEM109		24.983	0	5.1	5.1	0	5.1	0
B2R9Y1;Q8WWV3;G3V1R2;Q96RL8	RTN4IP1;NIMP		38.763	14.4	19.8	14.4	21.2	19.2	21.2
K7ERM9;Q05DD5;B7Z4B1;B7ZL27;Q9H0G5;B2R9Y2	NSRP1;CCDC55		18.615	0	0	7.6	7.6	8.3	0
P05783;B2RA03;F8VZY9;CON__H-INV:HIT000015463	KRT18		48.057	57.9	64.4	58.8	66	64.2	62.8
P41273;B2RA14	TNFSF9		26.624	12.6	12.6	3.9	8.7	8.7	8.7
Q9H160;B2RA15;C9J4X5	ING2		32.808	7.1	7.1	7.1	12.1	12.1	0
O00180;B2RA30;Q5T5E7;Q5T5E6	KCNK1		38.143	0	0	0	5.7	5.7	2.7
B2RA56;Q969V3;K7EMW4;K7ELZ9;K7ENM2;K7EQ66	NCLN		61.758	11.2	11.2	13.6	9.1	8.7	8.7
B2RA91;F8VXG7;Q99590	SCAF11		128.92	0	0	0	3	0	0
Q12893;B2RAF3	TMEM115		38.197	6.8	0	6.8	6.8	12	0
B3KN78;B4DNM9;Q53H08;O15228;B2RAG5;Q59EC9;Q5TBH8;Q53FI2;Q5TBH6;Q71V38	GNPAT		55.631	6.5	11.4	11.6	3.7	10.6	7.7
B2RAG9;Q15648;B4DSK7	MED1		166.64	0	2.2	1.2	1.6	0	0
F8VZN8;O14974;B2RAH5;H0YIS4;H0YHI8;F8VW28;H0YHL8	PPP1R12A		76.532	7.1	3.9	7.2	7.2	11.3	3.9
Q8IWK7;Q15552;Q9UQR1;Q8TDH4;B2RAI2;Q4FD37	ZNF148;tb protein		45.897	0	0	3.3	4	0	4
Q9UIQ6;B2RAK1	LNPEP		117.35	2.7	2.7	5	4.1	2	1.5
Q59GZ5;P52732;B2RAM6	KIF11		44.496	0	0	4.6	0	0	0
P54132;B2RAN0;B7ZKN7;B7Z2X2;B7Z8C1;H0YNU5;H0YLV8;Q3B7X0	BLM		159	0	0	0	1.6	3.5	2.7
P50416;B2RAQ8;Q8WZ48;H3BMD2;H3BUJ0;H3BP22;H3BUV7;K7N7A7;A2RRE8;Q92523;Q53FV7;A8K5K1;A5PLL0	CPT1A		88.367	12.8	15.5	20.2	15.3	20.7	9.4
Q99436;Q86U62;Q6IBT1;E9KL30;B2RAQ9	PSMB7		29.965	0	0	0	5.1	0	0
E9PK01;P29692;Q71RH4;Q9H7G6;D3DWK1;B2RAR6;E9PRY8;E9PMW7;E9PIZ1;E9PPR1;E9PL12;E9PQ49;E9PI39;H0YCK7;Q9BW34;E9PN91;E9PL71;H0YE58;H0YE72;E9PQZ1	EEF1D		28.821	9.2	18.4	23.4	24.9	10.7	13.8
B7Z7T1;B2RAT5;Q8TCY9	URGCP		100.25	1.1	1.1	1.1	1.1	1.1	1.1
B3KXH8;Q9Y5X1;B2RAU5;Q59ES5;O95061	SNX9;WISP		45.605	7.6	4.1	15.4	0	4.1	0
B8ZZC7;B8ZZ31;E7ERP4;B4DTN9;B2RAU6;Q9BRB3;D3DU51	PIGQ		27.467	6.4	6.4	6.4	6.4	6.4	6.4
Q14978;B2RAU8;Q96J17	NOLC1		73.602	4.6	4.6	4.6	5.6	7.9	4.6
B4E1W4;E7EU88;B4DYX5;B2RAV0;Q9P2N6;C9J5A4;F8W894	KANSL3		69.65	2.1	2.1	2.1	2.1	4.9	0
P98082;B2RAW0;B4DNN1	DAB2		82.447	1.3	4.9	4	1.3	1.3	2.3
B2RAX6;Q9Y5J1;J3QLD6;J3QRG0;J3KSR7;J3QR85	UTP18		57.707	21.5	15.2	13.1	23.6	18.2	13.2
Q92783;B2RAY1;A6NMU3;B4DZT2;O75886	STAM;STAM2		59.179	3.9	5.6	3.9	0	5.6	1.7
Q16836;B2RB06;E9PF18;B3KTT6	HADH		34.293	45.5	45.5	44.6	53.2	53.2	45.5
Q5LJB0;Q9Y5K5;B2RB07;Q5LJA5;Q5LJA9;H0Y636;H0Y4E0;B4DW59;B7Z9U9;H0Y6Y4	UCHL5		29.116	8.5	8.5	3.9	3.9	3.9	4.7
P42765;B2RB23;B3KNP8;K7EME0;K7EJB1;K7EJ68	ACAA2		41.924	30	40.3	46.9	46.1	38.3	30
B2RB33;Q9UHI8;Q8NE26;Q5HYL0	ADAMTS1;DKFZp686E01144		103.39	1.2	1.2	1.2	0	0	0
H7C3Z2;Q9Y5Y0;B2RB38	FLVCR1		38.071	3.7	3.7	3.7	3.7	3.7	3.7
B4DY59;E9PF19;Q9Y4P3;Q8N2L6;B2RB52;B4DY50;Q96E41;C9JVF0	TBL2		35.379	16.7	21.7	9.1	25.8	20.4	12.6
B7Z4M2;O75554;B3KMC8;B2RB72	WBP4		40.03	4.8	4.8	4.8	4.8	4.8	4.8
J3QS48;I3L295;J3KTK8;Q96N63;Q96K24;J3QQZ4;J3KT75;B4DMY7;B4DT74;J3QW43;J3QRD5;Q9H3L2;O75352;B2RB74;B4DLH7;Q1HDL3;J3KSI4;I3L405;I3L261;I3L1D2;I3L4E0	MPDU1;HBEBP2BPA		10.978	23.8	23.8	9.9	23.8	23.8	23.8
B7ZA00;P22694;B2RB89;B4E2L0;B1APG1;B1APG0;B1APG2;B1APF8;B1APF9;B1APG3;B1APF6;B1APF7	PRKACB		36.479	5.1	8.9	18.8	8.9	4.5	9.2
E5RJP4;B4DN38;O94808;B3KMR8;B2RB90;Q06210	GFPT2;GFPT1		24.414	6.5	6.5	6.5	6.5	6.5	6.5
Q9H348;E9PF36;P49754;B2RB94;Q75MX9;B4DR83;H7BZX6;C9J2U9;Q75MS1;C9JZ11;Q75MS2;C9J3F8;H7BXH3	HVPS41;VPS41		90.332	4.9	6.5	3.3	1.9	1.5	3.5
J3KPT5;B4DE22;B3KP96;O95361;B3KMJ2;B2RB95;H0Y626;Q59EB2;J3QKY5;I3L1X9;I3L3K9;K7ENN8;I3L2F3;Q309B1;K7EL43	TRIM16L;TRIM16		46.217	0	0	4.7	8.2	0	8.5
E5RGM7;E5RK41;O95391;B2RBA0	SLU7		14.187	0	0	13.7	13.7	13.7	0
Q96S52;Q8NBL9;B2RBB2;Q96IR5;F5H019;B4DLL0;Q9BVC1;Q96NG1;B3KXD2;Q6MZW5;K7EN97	PIGS		61.655	11.2	11.2	16	19.1	14.4	13.3
C9J519;E7EN73;Q8IZA0;B2RBC8	KIAA0319L		53.946	7.2	7.2	7.2	4.1	7.2	4.1
Q9BV28;Q13509;B2RBD5;A8K854;Q53G92;Q3ZCR3;G3V2A3;G3V5W4;G3V2R8;G3V3R4;G3V2N6	TUBB3		45.622	24.9	18.2	27.6	30.8	20.9	14.8
B3KN05;O95573;B2RBE0;B3KMA6;Q6PIM8;H7BYZ7;H7C260;F5GWH2	ACSL3		79.222	28.5	30	37.7	34.7	23.6	26.4
Q58F05;Q9BXJ9;B2RBE5;B4E2T6;Q6N069;A4FU51	NARG1;NAA15;NAA16;NARG1L		72.386	0	0	4.2	2.6	2.6	0
Q96KP1;B3KPN7;B2RBE6;G8JLK9;B4DZI7	EXOC2		104.07	3.2	3.2	5.1	1.2	3.9	3.2
I3NI29;I3L3X5;Q9NRY6;B3KP67;B2RBF8;D3DTP7	PLSCR3;hCG_1987383		18.775	0	0	9.9	0	0	0
Q6NZX3;Q53Z63;P21589;B2RBH2;Q96B60;B3KQK1;H0Y7R7	NT5E		63.307	6.4	2.6	6.6	8.9	2.6	2.6
Q96A49;Q53GS5;B2RBI2	SYAP1		39.933	4.3	4.3	4.3	8.5	4.3	4.3
Q5JTQ6;Q9UBT7;B3KMX6;B2RBI4	CTNNAL1		19.503	0	10.9	0	10.9	13.1	0
B2RBJ1;O60337	2006-03-01		55.917	6.5	0	0	0	6.5	6.5
Q9H0R6;B2RBJ8	QRSL1		57.46	1.9	5.3	1.9	0	5.3	0
B4DJ66;Q9UNM6;Q53GN6;B2RBM7;Q9Y6E3;E9PL38;J3KNQ3;Q9UNM7;H0YD73	PSMD13		35.347	0	0	5.8	9.3	2.6	0
Q9H1Z4;B2RBN3;Q6NXG4;Q06DW9;Q06DX0;Q06DW8	WDR13		53.695	2.3	2.3	4.7	2.3	4.7	0
F8WF86;Q8TBC4;J3JZZ9;B2RBP3	UBA3;UBE1C		14.657	11.6	11.6	11.6	0	11.6	11.6
Q14974;B2RBR9;B7ZAV6;B7Z752;F5H4R7;B7Z5M1;J3KTM9;J3QR48;J3QKQ5;J3QRG4	KPNB1		97.169	27.2	30.6	33	32.9	33.8	29.6
B2RBV7			76.804	5.5	7.1	3.5	9.7	7.1	3.9
H0YIP2;Q53F98;P49642;B2RBY4	PRIM1		18.022	0	11.2	11.2	11.2	11.2	0
B2RBY8;P22413	ENPP1		99.869	0	0	2.1	0	0	0
K7EMT9;K7ES46;K7ER60;B3KRR0;K7ER89;K7EP14;P07992;B2RC01	ERCC1		10.102	0	0	17.6	0	17.6	0
B2RC06;J3KTD6;J3QLN8;J3KT86;Q96GD4;J9JID1;J3QR41;J3KRJ2;J3KRF8	AURKB		39.279	15.1	10.8	11.9	7.6	7.6	2.9
Q495W5;B2RC53	FUT11		55.815	3	3	3	3	3	0
H0YMX5;B7Z4T5;Q53RD5;F5GYS8;B7Z4B3;B7Z272;H0YNY8;U3KPR8;B3KPD8;O00470;B2RC57;B7Z6F6;F8W8U3;O14770	MEIS2;MEIS1		8.782	30.4	30.4	30.4	30.4	30.4	30.4
Q8IW52;B2RCC8	SLITRK4		94.33	1.9	3.3	3.3	1.8	1.9	0
Q8IU81;B2RCD8	IRF2BP1		61.687	2.6	8.2	5.7	9.9	5.7	6.8
B3KUV7;P37287;B2RCE0	PIGA		18.794	12.4	0	12.4	12.4	12.4	0
F8VS60;F8VP71;F8VVQ3;F8VZA2;B7Z7F8;Q6P1Q0;B2RCH7;H0YHF4;F8VR33;H0YIV5;F8VPY5;F8W0R0;F8W1Z2;B7Z7E4	LETMD1		18.17	0	0	0	15.8	0	0
K7EPJ2;K7EM62;O95427;B2RCI8	PIGN		12.818	0	10.7	10.7	10.7	10.7	0
F5H698;B4E266;B4DER1;Q9P2J5;B2RCM2;B4DJ10;Q9H8E3;Q2TU79;A2RRR4;Q9NPU8;Q9HAM7;Q6NVI4;B3KXA9;Q9NVP8;Q0VGM8;Q9P0T1;Q9NVC0	LARS		129.21	6.7	7.6	10.5	11.6	15.1	6.3
P17655;B2RCM3;Q59EF6	CAPN2		79.994	0	2.6	0	0	2.6	0
B7Z426;Q02153;B2RCP1;E9PCN2;B7Z6G8	GUCY1B3		68.164	0	0	2.5	2.5	2.5	0
P35609;B2RCS5;B7Z2N5;B7Z4P6;Q59FD9;B7Z4K1;B7Z4P8	ACTN2		103.85	7.4	7.7	12.1	9.4	8.4	2.8
B2RCX0;Q5VXV3;Q01105	SET		32.134	0	5.1	11.6	18.1	18.1	0
F5H8D7;B4DTD3;P18887;B2RCY5;Q59HH7;B4DEB2;M0QZ96;M0R0D2;M0R1U8;M0QYS5	XRCC1		65.964	1.7	4.5	1.7	6.6	4.5	5
B5BUK7;B2RCZ4;P41743	PRKCI		67.274	3.2	0	0	0	3.2	0
B2RCZ7;O95571;M0QXB5;M0QY80	ETHE1		24.956	31.7	21.6	38.8	44.1	41.9	12.8
Q96P11;B2RD09;B4E119	NSUN5		46.691	7.5	9.8	18.4	16.8	18.4	7.5
P51665;B2RD27;H3BNT7;H3BTM8;B4DXI8;H3BQV2	PSMD7		37.025	14.5	14.8	17.3	21.9	22.2	14.8
Q96DG6;B2RD36	CMBL		28.048	0	0	0	10.2	0	0
O95456;B2RD51;F8WBH7	PSMG1		32.854	5.6	5.6	9	10.4	5.6	5.6
Q7L7V1;B2RD71	DHX32		84.418	0	0	1.6	1.6	0	0
B2RD93;Q6ZW31;M0QXZ8;O60432;M0R101	SYDE1		72.895	3.4	1.8	3.4	1.8	3.4	4.8
K7EIN2;Q9BRJ7;B2RD96;K7ENA3	NUDT16L1		21.809	16.7	16.7	25.3	25.3	25.3	16.7
G3V580;B4DX49;G3V5W5;B4DY30;O14744;B2RDD7;G3V2L6;G3V2X6;C9JSX3;A8MTP3;B4DV00	PRMT5		20.375	7.8	18.3	18.3	7.8	18.3	7.8
B5MCF9;O00541;B2RDF2;B3KXD6;B3KTZ6;C9JXJ1;Q6ZUE0;H7C267	PES1		66.077	15.4	15.4	13.8	17	13.8	14
K7EPL2;Q9UBT2;B3KMZ6;B2RDF5;U3KQ55;K7ES38;B3KWB9	UBA2		29.385	10.3	10.3	10.3	10.3	5.7	5.7
H0YMZ1;H0YN18;H0YL69;Q7Z474;P25789;B2RDG0;H0YMV3;H0YKS0;H0YLC2;H0YKT8;H0YMA1	PSMA4		24.583	15.8	5.9	15.8	5.9	10	0
B2RDG4;Q15397	KIAA0020		57.432	30.9	27.8	29.1	31.5	38.2	27.2
Q05DQ7;Q9NZ32;Q53HF6;Q53H79;B2RDG9;G3V2Q5;H0YJD9;G3V5Y4;F6S9Y6;Q86SY7;Q86TY2	ACTR10		37.76	0	6.2	6.2	6.2	10.3	6.2
P07384;B2RDI5;B4DWH5;E9PLX0;E9PJJ3;E9PLC9;E9PMC6;E9PJA6;E9PSA6;E9PL37;E9PRM1	CAPN1		81.889	1.7	7.1	1.7	2.5	3.5	1.7
E9PID4;B3KQ31;B3KQY4;B4DS76;Q16584;B2RDI6	MAP3K11		27.585	0	0	8.4	0	0	0
B7Z374;F8W7D6;B7Z4J7;Q9NQX3;Q96KU4;B2RDJ7;F5H039;B7Z2B5;H0YJR5;H0YJ30;G3V582	GPHN;GPHRYN		71.45	0	0	3	1.7	3.3	0
O75477;B2RDK6;D3DR65;B0QZ43;B4DPN7	ERLIN1;SPFH1		38.925	31.2	21.7	24.3	33.8	39.9	21.7
B4E0Q1;B4DQU2;E1P5Q0;Q8TEL6;B2RDK8	TRPC4AP		86.411	0	0	0	3.3	0	0
B2RDN1;G3V267;G3V5T0;O43708;Q59FU9;G3V4T6;H0YJN8;G3V3B9	GSTZ1		24.126	26.9	6.5	9.3	32.9	26.9	15.7
Q2YS46;Q9Y5Y2;B2RDN3;H3BNF0;H3BNS4;B7Z6P0;H3BQR2;H3BRK5;H3BMW1	NUBP1;NUBP2		28.222	30.6	6	24.5	20	20	0
B3KWQ8;Q6IA98;B2RDP1;Q86U06;G3V546;G3XAP0;B7Z8M4	RNPC4;RBM23		36.483	9.7	9.7	16.9	12.2	12.9	5
Q8N1H4;Q68DZ9;Q59GA1;P62995;B2RDQ3;H7BXF3;H7C2L4	DKFZp686F18120;TRA2B		29.201	34.1	25.8	26.2	26.2	25.8	34.1
C9J014;C9J271;Q9Y5X2;B2RDT8	SNX8		20.531	0	0	0	9.7	9.7	9.7
B2RDT9;Q96NB3	ZNF830		39.383	0	0	0	8.6	0	0
H3BSL0;H3BR73;I3L1I3;B2RDU2;Q8WV22	NSMCE1		15.759	16.7	16.7	16.7	16.7	16.7	16.7
B2RDU4;Q96EY7	PTCD3		41.884	7.9	7.9	7.9	19.3	19.3	4.4
F8VVX6;B2RDU9;Q5HYK3;B3GK62;F8VP53;B4DP72	COQ5		24.5	7.5	7.5	17.8	17.8	17.8	7.5
D6W636;Q96G46;B2RDV7;K7ER20;K7EQU9;O95323	DUS3L		36.048	0	12.1	6.3	0	12.1	0
Q9BRL5;P62158;B4DJ51;B2RDW0;H0Y7A7;F8WBR5;M0QZ52;G3V479;E7ETZ0;A8K1M2;E7EMB3;G3V226;G3V361;Q96HY3	CALM1;CALM2;CALM3		16.506	20.4	20.4	20.4	26.5	20.4	0
Q5RKT7;P62979;B2RDW1;J3QS39;J3QTR3;F5H6Q2;Q3MIH3;P62987;F5GYU3;F5H2Z3;F5H265;Q5UGI3;B4DV12;F5H388;F5H747;F5GXK7;J3QKN0;Q5U5U6;Q5PY61;P0CG47;Q96C32;Q96MH4;L8B4I8;L8B196;L8B4R0;F5H041;A8K674;P0CG48;L8B4Z6;L8B4M0;L8B4J3;J3QSA3;F5GZ39;M0R1V7;Q49A90;Q9UFQ0;Q96H31;Q66K58;Q59EM9;J3QLP7;J3QRK5;Q8WYN9;M0R1M6;M0R2S1;A8CGI2;K7EMA8;J3KSM4	RPS27A;UBB;UBC;UBA52;UbC;DKFZp434K0435;UBBP4		17.905	28.8	18.6	16	44.9	44.9	28.8
B2RDW9;O00178	GTPBP1		63.477	2.4	0	0	3.3	0	2.4
F8W145;F8VV52;Q9NZN8;B2RDX7;F8VWH8;H0YI11;F8VVY1;H0YH84;F8VUB4;F8VX63;F8VRS8;F8VP97;B3KTL6	CNOT2		33.265	7.4	7.4	7.4	17.5	17.5	7.4
Q15024;B2RDZ9;B4DIU0	EXOSC7		31.821	16.2	8.6	8.6	36.4	8.6	8.6
Q9H0H5;B2RE34;Q9H9L9;H0YIK5;F8VRD2;F8VUW9;F8VV39;F8VS54;F8VWX0;F8W0L1;F8VZ66;F8VV47;F8VWY4;F8VVE5;F8VVY0;F8VXH1;F8VZ41;Q9BZ74;F8W1E5	RACGAP1		71.026	12.5	14.9	16.3	17.6	13.6	12.5
Q5JSK7;Q5JSK8;Q5JSL0;Q5JSK6;P82970;B2RE40	HMGN5		9.9522	0	0	0	16.9	0	0
B4DWD3;Q86YH6;B2RE48;Q5JRD6;B4DKU5	PDSS2		29.056	4.6	13.3	13.3	13.3	4.6	4.6
B5MDQ4;Q92600;D5MQE1;B2RE59;B7Z1E5;F8WBZ6	RQCD1		29.14	8.1	8.1	8.1	12.8	16.3	0
E9PD90;B4DR35;B2RMQ4;Q8WWK9	CKAP2		71.194	2.1	2.1	0	0	0	0
Q69YQ0;B2RMV2;C9J8U1;F8WAN1;Q59GT7	SPECC1L;CYTSA		124.6	2.3	2.6	2.3	2.6	2.6	0
B2RN10;I3L2J8;Q9UPN4;I3L2X7	AZI1		121.82	0	0	0	4	3.4	0
P78536;B2RNB2;Q53S40;Q6P5T8;A8K1B4;A6H8L4;E7EUI5;Q53RS1	ADAM17		93.02	0	0	6.2	6.9	3	2.3
Q96KR1;B2RNR6;A8K849;H0Y8W1;B3KVS4;B3KP82;Q05D65	ZFR		117.01	8.9	8.8	11.7	17.2	10.6	7.6
B2RTQ5;Q5VZK9	LRRC16A		150.91	0	0	1.9	0	0	0
E3W994;J3KR49;O75122;F5H604;E7ERI8;E7EW49;B2RTR1;Q6N029;Q96F87;E9PBA6;F5H3X0;B4DM73;C9J668;D6RBU8;B3KR06;E7ENG2;B4DG03;Q8NB74	CLASP2;DKFZp686D11262		138.86	3.5	4.9	4.9	3.4	3.5	2.4
B2RTX2;Q8WX93;H0YA05;Q4W5A6;Q7L8P5;D6R9Z5;D6RBH5;D6RBB1;F8WA26;F8WC13;H0Y952;D6R9F5	PALLD		122.05	10.8	15	11.1	16.3	10.9	12.1
B2RTX8;Q7Z5K2;Q8WVX6;A8K273	WAPAL		132.22	4.6	5.7	9.4	6.9	7.3	3.1
Q15643;B2RUT2;H0YJ97	TRIP11		227.58	0.6	1.4	2.3	0	2.2	2.4
Q14185;B2RUU3	DOCK1		215.34	1.4	1.4	0.6	0	0.6	1.4
B2RWN5;Q9H583;Q5T3Q7;A2VDI1;B4E263;B7ZAU8;B3KWS1;Q8N7L7;Q96ES5;Q6P664	HEATR1		242.26	12.9	11.3	12.8	16	14.3	7
Q9Y485;F5H269;B2RWN7;D3DT08;F1T0K4;E7EMZ0;Q05C95	DMXL1		337.83	0.6	0	1.2	0.6	1.5	0
O60292;B2RWP0	SIPA1L3		194.61	0	0	0	0	0.5	0
P35580;B2RWP9;F8W6L6;D3DTS1;Q9BWG0;Q9UMG3;Q15753;A5XEH4;G1UI33;E7ERA5	MYH10		229	10.9	8.1	10.4	12.3	11.9	6.9
B7ZW41;B2RXH8	LOC440563		32.082	11.6	18.1	12.6	18.1	12.6	12.6
Q01082;B2ZZ89;D6W5C0;K9MS24;F8W6C1;B4DIF8;P11277;B2RMN7;Q59FP5	SPTBN1		274.61	21	21.6	29	29.2	27	20.2
Q13085;B2ZZ90;Q59FY4;Q7Z5W8;B4DK31;B4DIG6;B4DIW1;B4DWK9;K4DID9;B4DIR2;K7EMF7;K7EK64;H0YGH5;F8W8T8	ACACA		265.55	2	3.8	4.8	1.1	3.2	0
B7Z6D5;B3GQE6;Q96GQ7;Q53G15	DDX27		86.604	12.8	12.8	20.3	20.4	21	11.4
Q5RI15;B3KM21	COX20;FAM36A		13.291	0	11.9	0	0	19.5	0
D6RB81;Q9UHK6;Q53GV0;B3KM26;Q6VRU3;B3KMU8;A8KAC3;Q6VRU4	AMACR		40.674	12.5	12.5	12.5	12.5	7.4	12.5
Q96CP5;O75439;B3KM34;A8K1E9;Q9UG64;B3KQ85;E7ERZ4;B4DM90;F8WAZ6;F8WEA6;F8WBE1	PMPCB;DKFZp586I1223		53.508	22.7	24.6	22.5	31.9	29.4	7.3
O95816;B3KN59;B3KM36;B4DXE2;A2A296	BAG2		23.772	32.7	17.1	29.9	24.6	40.3	24.6
B3KM38;B4DE54;C9JYB6;C9JGM9;C9JF73;C9JTM8;E9PJI6;C9J811;D3DUN6;Q8N9N5	BANP		50.784	2.6	0	0	0	2.6	2.8
B3KM42;E9PHI6;Q9Y6G9;Q6MZE7;B4DDM4	DYNC1LI1;DKFZp686A1525		41.08	17.5	5	8.2	5	5	5
F5H0L8;B4DWG1;Q9Y6Y8;B3KM47;B3KN10	SEC23IP		89.666	1.9	3.9	2	4.9	6.8	2
Q9UIV1;B3KM57	CNOT7		32.745	7	7	7	7	0	7
B3KM58;Q68D38;B8ZZA8;B8ZZC5	DKFZp686O15119		41.135	46.6	37.5	55.5	56.3	52.8	42
Q05D83;Q75MG1;B5MCH7;B7Z4K8;E7ETZ4;Q9Y6E2;B3KM68;B5MCE7;E7EMS9	BZW2		21.511	18	0	10.1	4.8	12.7	4.8
B3KSP0;B3KTK5;Q9H3P2;Q53GS8;H0Y3X6;B3KM78	WHSC2;NELFA		42.53	2.8	2.8	0	0	0	2.8
E7ES32;B4DI33;B3KM81;Q59E88;Q96EY1;Q53G26;I3L1T6	DNAJA3		33.081	13.3	23.3	37.7	30.3	32	18
F6VWC5;E7EQ83;B4E3K6;O95674;B3KNK4;B3KM95	CDS2		24.634	0	9.8	0	9.8	9.8	0
Q9NZ01;B3KM97;B3KSQ1;M0R3C3;M0QXM3	TECR		36.034	18.8	16.2	16.2	15.6	15.6	16.2
B3KMA8;K7EIE8;O95983	MBD3		24.923	0	0	26.5	24.7	7.2	0
Q59FR5;O75509;B3KMB6	TNFRSF21		38.883	0	0	0	4.1	0	0
Q9NYY8;B3KMB8	FASTKD2		81.462	6.1	8.5	13.7	13.7	13.7	2.4
Q9H0D6;B3KMC9;B4E0B9;B4DZC3	XRN2		108.58	6	10.4	14.8	11.5	15.1	6.9
B3KS71;B3KX16;Q8NB01;O75718;B3KME2;B4DPA3;C9JP16;B3KUP0;B3KQR7	CRTAP		39.991	6.1	12.5	19.5	19.2	13.4	2.3
B3KMG4;Q53HE9;Q9HCJ1	ANKH		32.259	0	0	0	4.1	0	0
G3V130;B3KMG6;E5RIK9;Q96E29;E5RIY4	MTERFD1		34.358	3.4	3.4	3.4	7.4	7.4	3.4
H0Y543;B3KMI5;H0Y7H1;O60476	MAN1A2		23.027	6.4	6.4	6.4	0	6.4	6.4
B3KMK2;E9PGF9;O60502	MGEA5		54.185	0	4.6	4.6	4.6	0	0
B3KML4;H0YNP1;O94923	GLCE		50.191	4.1	0	0	4.1	4.1	9.5
B4DKU1;B3KMN5;Q96D46;B3KT11;C9JA08	NMD3		37.098	3.7	3.7	3.7	0	3.7	0
Q9H806;H3BTQ7;H3BT22;Q9Y5N6;B3KMP9	ORC6		16.455	0	0	20.7	0	20.7	0
Q4VXW4;Q6PK21;Q05BV5;Q9NZT2;B3KMQ6	OGFR		52.43	0	0	0	3.5	0	0
Q8N2W9;Q53H55;B3KMR4	PIAS4		56.503	0	0	0	0	2.5	0
Q5JTH9;B3KMR5;F5H456;B3KY97;B3KPQ2	RRP12		143.7	11.5	13.3	11.1	16.3	12.3	10.4
O94886;B3KMR6	TMEM63A		92.125	1.4	1.4	1.4	0	0	1.4
F5GZJ1;B4E0B7;B3KY03;Q15021;B3KMS0;E7EN77;Q6ZV00	NCAPD2		152.17	2.6	2.6	1	3.5	4.3	1.8
B3KMU4;E7EWS5;B4DL70;Q9UNS1	TIMELESS		54.516	0	0	2.1	0	0	0
Q5KU37;B3KMV1;Q9UJT1	TUBD1		44.627	0	0	0	0	3.8	0
E7ET14;Q6P2C5;Q8N359;B4DH04;B3KMV4;H0Y589;H0Y3N9;Q9UPP1;O75151	PHF2;PHF8		35.285	0	0	4.3	4.3	0	0
O75746;B3KMV8;B3KR64;F8W9J0;H0YFB2;B4DGK6	SLC25A12		74.761	17.4	20.5	20.8	24.5	15.5	14.5
B3KMW3;P14324;Q14329	FDPS		12.537	19.3	19.3	22.9	11	19.3	19.3
B3KMW4;P32019	INPP5B		85.641	0	0	0	1.5	0	0
B4DLA6;B3KMX0;P33991;E5RG31;A4FS09;E5RFJ8	MCM4		92.722	13.7	17.7	23.9	13.5	17.6	13.7
Q49AG3;B3KMX8	ZBED5		78.91	0	0	0	0	2	0
B3KMX9;Q5VUB5;Q9Y438	FAM171A1;C10orf38		46.409	9.8	9.8	0	0	9.8	9.8
B3KN06;Q9ULV4;Q53G58;Q59EA2;B4DMH3;B7Z9V0;B4E3S0;H0YHL7;F8W1H8;F8VUX3;F8VSA4;F8VRE9;F8VTT6;F8VVB7;B3KRY9;B3KSZ9;J3QLV6;J3KSS5;Q6QEF8	CORO1C		53.223	9.7	13.3	36.5	21.9	24.5	7.2
Q9Y2C4;B3KN09;F8WE28;F8WE38;H7C0W6	EXOG		41.084	3.3	3.3	8.7	7.6	3.3	3.3
Q7LGA3;B3KN15;A6ND99;K7EP71	HS2ST1		41.881	0	0	4.5	0	4.8	2.5
O94992;B3KN49	HEXIM1		40.623	0	0	0	10	0	0
Q9UBP9;B3KN52	GULP1		34.49	3.6	0	0	0	3.6	0
B3KN64;B3KV54;E7EU19;B4E3V6;H0Y760;Q9Y4B4	RAD54L2		86.48	0	0	1.6	0	0	0
B4DDZ0;Q6ZR87;E7EW32;B4DKA0;Q7L1V2;B3KN76	MON1B		44.195	0	0	0	7.5	3.7	0
Q15646;B3KN79	OASL		59.225	9.3	9.3	13.4	13.4	13.4	7
B3KN91;Q9UET6	FTSJ1		35.895	4.9	4.9	4.9	4.9	4.9	4.9
B4DE78;B4DHC4;P61981;B3KNB4;B2R6N6;E5RGE1;Q6LD62;Q4VY20;Q3YBA8;E5RIR4;E9PD24;Q53RR5;E7EVZ2;Q4VY19;A2IDB2;Q9H4N8;Q59EQ2	YWHAG		23.502	17.4	17.4	28	21.3	28	17.4
Q9Y3T9;B3KNC3;Q9H9J5;Q8NAK7;B4DM71;B4DY21	NOC2L		84.918	2.5	4.1	5.6	1.3	2.8	3.7
B3KND4;Q9H9B7;Q9UBF2;Q9NUP3;Q2NLA0;H7C1T7;Q9H279	COPG2		75.987	6.3	6.3	2.5	8.8	6.9	4.3
P61619;B3KNF6;B4DR61	SEC61A1		52.264	4.2	6.5	4.2	4.2	8	4.2
B3KNG6;H0Y875			37.106	15.6	25.7	25.7	25.7	25.7	8.6
K7EJL1;B4DDG7;Q9BXS5;B3KNH5;E7ENJ6;Q59EK3;B4DN99;K7EQX3;K7ENA7;K7EPR4;K7EJJ1;K7EMG5;Q9Y6Q5;Q53GI5;B3KN68	AP1M1		40.296	12.8	13.4	13.4	21.9	12.8	13.4
H3BQQ7;H3BSC7;H3BPL2;Q96DX4;B3KNH9	RSPRY1		13.148	13.2	13.2	13.2	13.2	13.2	0
Q9UMX0;B3KNI2;B3KNI8;Q59FJ2;H0YEZ9	UBQLN1		62.518	14.6	12.4	17.1	11	12.4	8.5
K7ER97;K7EMP6;U3KQV1;K7EQX5;K7EJT4;B4DFS2;E7ESB4;F8WA94;B4E1Y8;Q2TA77;E9PHH8;Q6IAR4;O75928;Q9Y6X2;B3KNI3	PIAS2;PIAS3		9.8404	14.8	14.8	0	14.8	14.8	14.8
H3BN26;B3KNK2;Q6UXD5;B7Z5L4;B3KNF3;Q8NC33	SEZ6L2		32.864	0	10.6	0	10.6	10.6	14.2
B3KNK5;Q8IXB1;B4DP04;Q6YPB0;Q3B7W8;Q8N4C5;H7C1G0;Q86XS7;E7EP04	DNAJC10		68.964	6	9.5	9.5	21.9	8	8.5
Q8NBJ4;B3KNK9;F8WAT9;C9JYM4	GOLM1;GOLPH2		45.333	0	3.5	7	3.5	7	0
B3KQ59;B3KNL2;Q9Y230;M0R0Y3;B4DW30;M0QXI6	RUVBL2		46.306	20.1	24.4	27	31.8	33.3	18.4
B3KNM8;B4E2X3;Q8N6R0;C4B4C6;B3KNI0;H3BLW2;B3KM50	METTL13;feat		68.656	10.3	5.9	12.4	4.1	8	9.1
B4DT72;B3KNN7;B4DEB0;B4DPM7;Q96N86;B4DV84;Q8N9M2;Q6IBN0;O43242;O95325	PSMD3		41.183	11.5	11.5	19.4	11.5	7.9	11.5
B3KNN9;Q13740;F5GXJ9;B4DX43;H7C543;Q6PEY4;Q6ZS95	ALCAM		61.94	24.1	20	24.1	18.7	25	22.7
B3KNP0;Q8N3X1;D3DQS4	FNBP4		99.856	4	4	4	4	4	4
F8VY35;B3KNT8;F8W0J6;F5H4R6;B7Z2V4;H0YIV4;P55209;H0YHC3;F8W020;F8W118;F8VV59;B7Z9C2;H0YH88;F8VUX1;F8W543;B7Z5H0;F8VXI6;B3KV44;F8VRJ2;F8VVB5;E9PKT8;F8VUC3;B7Z4K9	NAP1L1		31.02	16.3	23.1	44.3	33.7	33.7	12.1
D6RHZ7;D6RHH8;B7Z4M5;Q6U7G8;B7Z2V8;P52306;B3KNU0	RAP1GDS1		13.225	0	0	0	15.6	15.6	0
F5H5I6;B7Z2D8;B7Z5F9;B3KP14;H0Y8R1;B7Z3R7;H0YAK1;B3KW50;Q12849;H0YAM1	GRSF1		41.634	14.9	14.9	25.4	34.3	34	9.1
Q6NUQ1;B3KP18;F8WC46;F8WDC5	RINT1		90.631	7.3	7.3	1.5	5.9	10.2	4.3
Q9UHA3;B3KP47;H3BMQ2;H3BPF2	RSL24D1		19.621	11	11	7.4	11	18.4	0
B4DWA8;B3KP88;B4DDG4;B4DVE1;Q08380;B4DI70;K7EP36	LGALS3BP		52.398	10.5	8.4	10.9	11.2	13.1	8.4
B3KPA1;O14656;B4DGM9	TOR1A		34.376	5.3	5.3	0	11	9.6	11
B3KPA6;P49748;B4DEA8;Q53HR2;G3V1M7;J3QRJ8;K7EQP4;J3KSR4;B4DYY0;J3QKU9;K7EJW8;K7EMF8	ACADVL		62.581	43.4	34.4	46.5	45.8	53.2	27.6
Q9BRX2;B3KPC1	PELO		43.359	0	0	0	8.8	6	2.9
G5E9W2;B3KPG6;Q9P2E5;H7C5L5	CHPF2		85.146	0	0	0	2.6	4.8	0
Q5SZR4;B3KPI5;Q9Y2W6;B4DZR8;E9PQX4;E9PKN8;B7ZAG4;B4DJ68	TDRKH		61.52	5.9	2	5.9	5.9	7.4	3.9
H3BPT7;H3BTT0;B3KPI7;B4DIT3;Q8N554	ZNF276		30.155	0	0	3.9	0	0	0
Q8IVL5;B3KPK0;C9JSL4;C9J313;D3DNV8	LEPREL1		80.984	2.8	2.8	2.8	0	4.2	2.8
Q8N5C6;B3KPM8;B7ZAA7;B7Z6X7	SRBD1		111.77	0	2	4.1	3.8	3.4	0
O43155;B3KPR2	FLRT2		74.048	0	0	2.1	0	2.1	0
B3KPS3;P68363;A8JZY9;B3KT06;Q8WU19;B4DDU2;F8VVB9;F8VRZ4;F8VS66;B4DN58;C9JDS9;F8VX09;F8VWV9;Q6QMJ5;Q15670;C9K0S6;F8VRK0;C9JDL2;C9JEV8;C9JQ00;C9JJQ8;F8VXZ7;F8W0F6;Q9H853	TUBA1B		46.241	58.2	51	58.4	61.3	63.5	51
B3KPS8;B7Z879;U3KPW6;Q658K0;Q9H270;Q53FX3	DKFZp564P2364;VPS11		35.711	3.6	0	3.6	0	3.6	0
B3KPV5;O00566;U3KQ48	MPHOSPH10		76.344	5.6	2.9	13.6	5.6	15.4	2.9
B4DWA1;F8W878;B4DMV0;B3KPV9;Q9UQB8;I3L4C2;I3L3C6;B4DQ43;I3L0Y9;I3L2M4	BAIAP2		40.658	5.6	17.3	4.5	7.2	0	12.8
B3KPX1			38.695	37.6	34.3	48.6	50.6	52	28.1
Q96I59;B3KPX5;H0YE96;H0YEL9;E9PRK2;G3V178;B2RD66;Q9H5H1	NARS2		54.089	4	7.1	9.6	10.1	7.1	4
B3KPZ7;Q9P0J1;B4DYX8;Q6P1N1;E5RIE5;E5RI96;E5RIV4	PDP1;PPM2C		60.796	4.3	9.3	9.3	14.2	14	0
P26572;B3KRU8;B3KQ18;Q59G70;D6RA48;D6RBS3;D6RAK2;D6R9U2;D6RD15;D6RB69;D6RHZ8;B3KQW5;D6RF69;Q8NBL8	MGAT1		50.878	7.2	4	4	7.2	7.2	4
Q9NYH9;B3KQ21;B3KX32;Q9P1J8;B7Z9G4;B4DSL9;J3KRR8	UTP6		70.193	6.4	4.7	8.4	8.5	10.1	4.7
Q5T2T1;B3KQ45;B4DWL9;S4R337	MPP7		65.523	5.9	2.8	0	3	5.9	2.8
B3KQ51;Q8WZ56;Q6I9T8;Q5U0I7;P67775;P62714;B3KUN1;B3KRM2;H0YC23;H0YBN9	PPP2CA;PPP2CB		28.089	5.7	10.2	20.5	20.5	16	5.7
B3KQ71;B4DWL6;Q9H4A6;B3KS18;B4DDX1;D6REM1;F5H4M3;B7Z6N3;Q5T5I6;Q9H4A5	GOLPH3		32.054	12.8	15.7	18.1	15.7	18.1	15.7
C9JDJ8;C9JRY4;C9JNZ0;Q96IW7;B3KQ76	SEC22A		16.089	13.8	13.8	13.8	13.8	0	13.8
B3KQA5;O60909	B4GALT2		30.005	0	7.4	0	7.4	0	0
B4DZZ0;O75915;B3KQB4;F8WF90;C9JQU6;F8WF33;B4DWQ6	ARL6IP5		19.206	18.8	24.2	24.2	12.1	12.1	17.6
B3KQC5;Q9UKM7;B4DR05;H0YG20;B4DPS9;B3KXZ1;H0YGV7;Q9UFZ8;Q8N2P4;Q68D80;Q59G33;H0YI64;H0YIU0	MAN1B1;DKFZp434I213		46.027	19.2	28.1	28.1	29.1	35.1	18.9
B3KQC8;Q8IUQ5;H0YIE9;Q4G104;O94952	FBXO21		43.178	0	0	4.9	0	4.9	0
B3KQD7			48.047	0	0	3.4	0	0	0
Q6IAW5;O43852;B3KQF5	CALU		37.106	8.6	18.7	18.7	18.7	27.3	8.6
B4DWS6;Q53GQ0;B3KQJ0;D3DR22;E9PI21;Q96EA9	HSD17B12		33.528	26	29.6	13.8	25.3	26.3	17.1
Q10469;B3KQM0;B4DDK9	MGAT2		51.55	6.5	6.5	2.9	6.5	11.2	6.5
H3BRH0;B3KQV4;B3KQN7;Q9Y653;H3BSJ6;H3BNH4;H3BV52;F5H144;B4DM06;H3BVE9;H3BQJ9;H3BNN3;H3BPA6;H3BTK9;H3BSP5;H3BSN7;H3BV72;H3BRA1;H3BT88;H3BUI6;H3BSB8;H3BRI2;H3BMF8;H3BUH2;H3BM73;H3BS94;H3BRZ4;H3BVA0;H3BMY9;H3BTH7;H3BRI7;H3BQZ1;H3BVD3;H3BUU6;H3BQ46;H3BP67	GPR56		28.985	13.3	13.3	13.3	19.1	13.3	13.3
O95302;B3KQQ0;B7Z230;B7Z1U8;B7Z6H3;B7ZAH5;B7Z994;B7Z1G9;Q75LS8;A8K073;A7YQ73;Q59FV7;C9J4P8	FKBP9		63.083	5.6	5.6	10.7	5.6	7.2	5.6
E9PRR2;O95084;B3KQQ9;B4E2J3	PRSS23		16.944	14.3	14.3	0	14.3	27.3	14.3
O75629;B3KQR3	CREG1		24.074	0	0	0	0	0	10
B3KQT9;G5EA52;P30101;B3KQT2;B4DDM1;B4DJ98	PDIA3		54.102	49.8	44.2	43.8	53.8	36.2	37.5
I3XIE2;Q8IXM6;B3KQU6	NRM		22.397	0	9.9	9.9	9.9	9.9	9.9
B3KQX9;P41221;Q6DK41;C9J8I8	WNT5A		32.692	6.5	6.5	6.5	10.3	6.5	6.5
D3DU86;Q6Q0C0;B3KQY7	TRAF7		63.961	3.9	3.9	3.9	0	0	0
B3KR00;Q96FJ0;B3KS69	STAMBPL1		30.186	5.6	7.4	5.6	7.4	13	13
B3KR61;Q5TEU4	NDUFAF5		30.238	0	0	0	13.1	4.5	8.6
B3KR70;Q9H0C7;Q8NBT4;Q15904;Q8NF19;A6QRJ1;B4DWM8;H7C2Y8;A6NLC6;H7C0T7;F2Z3L8	DKFZp434B0535;ATP6AP1;FLJ00383		47.768	7.4	10.9	17.2	13.3	7.4	3.3
Q9H7R8;Q5SW96;B3KR97	LDLRAP1		24.022	0	0	9	0	9	0
B3KRA0;B4DQQ6;E7ET49;Q8NCG7;B4DVJ1;E7EVQ4;B4DVH8;B3KR38	DAGLB		40.533	0	10.6	10.8	16.5	16.5	10.6
B3KRA1;H7C2G8			63.54	14.9	17.8	12.1	17.4	6.9	12.3
E5RIN8;E5RG48;J3KNV5;H0YBS1;B3KRB0;Q75QN2	INTS8		22.676	8.8	0	8.8	8.8	8.8	0
E7EUH7;Q96PZ0;B3KY42;B3KRB2	PUS7		50.552	0	2.5	2.5	3.1	0	0
B3KRC6;Q16850;Q05D40;H7C0D0;C9IYR8	CYP51A1		51.422	11.1	17.6	14.5	14	25.6	7.1
B3KRD1;B7Z4D2;Q9NX95	SYBU		50.463	0	5.7	0	0	0	5.7
U3KQN1;U3KQ96;H0YNW1;Q9UKI9;P09086;H0YLL6;H0YLB5;E9PNC9;B5ME60;H0YKT2;B3KRE9;P14859;J3KP77	POU2F2;POU2F3;POU2F1		23.341	6.4	6.4	6.4	0	0	0
B3KRJ9;Q69YM5;Q8WXA9;E5RFV3	DKFZp667P103;SREK1		58.202	8.4	8.4	8.4	11.1	8.6	8.4
B3KS95;Q86SJ2;B3KRK1	AMIGO2		38.156	0	0	4.1	0	0	0
Q05DJ8;B3KRN4;Q92743;H0Y7G9;A8K224	HTRA1		48.036	9	11.9	6.3	10.1	6.3	5.6
Q86XI2;B3KRQ2;B4DHE5;Q9NXD3;E7EUH9;H0Y6U5	NCAPG2		130.96	4.5	2.9	2.5	5.9	5.9	4.6
B3KRQ8;Q9NW08;B3KQY9;Q7Z3R8	POLR3B;DKFZp686D10173		94.369	3.9	6.6	3.9	3.9	6.9	0
B3KRR4;Q32Q83;Q6P392;Q8WUA2;Q96AL2	PPIL4		42.047	6.8	14.4	14.4	0	14.4	3.8
F2Z2B9;B3KRS1;Q53EQ3;Q9BSJ2;R4GMM4;Q86U96	TUBGCP2		82.603	1.8	0	4.3	6.2	1.8	0
B3KRT9;Q9H0E3;H7BXF5	SAP130		72.873	3.1	2	1.6	4.7	3.1	3.1
Q49AT6;B4DHR0;Q9H5N1;B3KRW4	RABEP2		40.552	0	4.6	0	0	4.6	0
B3KRW7;P0CK96	SLC35E2B		14.726	0	0	8	0	8	8
B4DWL3;B3KRY3;P11279	LAMP1		38.985	5.8	5.8	8.8	11	8.8	5.8
C9J381;P20839;B4DNJ7;B3KRZ3;Q6ZNB1;E7EQS0;Q5H9Q6;C9K0R9	IMPDH1;IMPDH;DKFZp781N0678		55.277	3.9	3.7	6.2	9.7	2.5	3.7
B3KS36;P39023;Q8TBW1;Q96QL0;H7C3M2;H7C422;Q9NY85;G5E9G0;Q49AJ9;B5MCW2;Q9BT63;B4DN06;F8WCR1	RPL3;rpl3		40.144	32.5	30.5	30.5	34.7	37.3	37.3
B3KS61;O60725	ICMT		21.735	0	0	0	9.6	0	0
B4DEC5;B3KS62;Q9C037	TRIM4		37.692	4.8	4.8	0	0	4.8	4.8
Q6IB98;O15372;B3KS98;Q5BKY2;Q53HR0;Q53HG0;E5RJT0;E5RGU4;E5RFH0;E5RFW7	EIF3H;EIF3S3		39.93	13.4	24.7	25	13.9	8.2	11.6
I3L430;Q6IBP2;Q53HF1;P30519;B3KSE0;I3L159;I3L1F5;Q6FHB5;I3L276;I3L4P8;I3L463;I3L1Y2	HMOX2		32.837	32.1	38.7	38.3	38.7	38.7	26.8
B4DQA3;J3QSX6;Q5JVV3;B3KSG3;B7Z4H1;F8W8M4;B3KVH2;O14639;Q5T6N4;H0Y7N6;F6XFR5;H0Y3K7;Q5T6N2	ABLIM1		43.856	9.7	10.3	16.8	9.7	9.7	9.7
B4DMT5;O00303;B3KSH1;B4DEW9;H0YDT6;E9PQV8;Q9BX72	EIF3F		33.24	17.3	16.9	22.8	27.7	22.8	17.3
B3KSI3;Q53EW7;O15382;M0QZ10;M0QXF9;M0QZP4;M0R2K7	BCAT2		39.915	4.5	4.5	4.5	17.3	4.8	4.5
Q5T6H7;B3KSI7;Q9NQW7;G8JLB2	XPNPEP1		62.138	0	0	2.9	2.9	0	0
B3KSN1;P83436	COG7		68.899	6.5	5.7	3.9	6.5	3.9	0
Q9BTE6;C9J5N1;B3KSP9;K7EQ85	AARSD1;PTGES3L-AARSD1		45.479	5.3	4.9	5.3	7.5	5.3	0
Q96LL9;B3KSU4;B4E1U4	DNAJC30		25.961	8.4	8.4	8.4	8.4	16.8	8.4
Q8WXI9;B3KSZ4	GATAD2B		65.26	0	10.1	2.7	6.2	6.2	6.2
Q2TAB3;Q1ET65;Q1ET64;Q1ET63;Q1ET62;Q1ET61;P50224;B3KT14;H3BRT0;H3BNY7;H3BPL6;H3BQX5;E9PKR8;E9PM76;E9PKW4;H3BRY5;P50226;P50225	SULT1A4;ST1A5;SULT1A3;SULT1A1;SULT1A2		34.325	0	5.4	10.5	5.4	5.4	5.4
H3BV68;C9J7I2;G5E9I3;B3KT69;F5H7K1;Q7Z3J2;E7EWW0	C16orf62		81.58	2.8	2.8	2.8	0	2.8	2.8
J3KNT0;B3KTA3;Q16658;Q96IH1;C9JPH9;C9JFC0;H7BYX5;B3KTM9	FSCN1		52.262	7.6	10	8.5	5.5	10.6	5.5
Q8N3G0;Q6NSC7;Q2TAB5;P56962;B3KTA5	DKFZp762D1813;STX17		16.525	0	0	0	11.9	0	11.9
Q05D78;F8W7U8;P49959;B3KTC7;Q9BS79;F5GXT0;F5H742;F5H256	MRE11A		59.724	20.5	23.4	21.1	13	17.4	13.7
B3KTD5;B4E240;Q92575	UBXN4		31.277	8	15	8	15	15	8
Q8N163;B3KTJ9;E5RHJ4;G3V119;H0YB24;E5RGU7;E5RFJ3;H0YC69;H0YC58;E2PSM9;E5RHH8	KIAA1967		102.9	7.6	5	11.2	12.2	11.2	3
U3KQA0;U3KPY4;B3KTL0;Q4ZIN3	TMEM259		18.09	0	0	0	0	11.4	0
B4DWZ7;Q9NS86;B3KTN5	LANCL2		48.884	4.6	4.9	0	0	4.9	4.9
B3KTP9;P19338;B3KM80;Q6ZS99;H7BY16;Q9BQ02;C9JYW2;C9JLB1;C9J1H7;C9JWL1	NCL		68.441	27	28.1	30.2	34.9	37.1	21.8
F5GZN3;B4E396;F5H7N9;B3KTQ2;Q08431;H0YKS8	MFGE8		38.343	5.2	0	8.2	0	5.2	0
Q13795;B7ZKY8;B3KTR4	ARFRP1		22.614	8	8	0	16.9	8	8
I3NI22;F5H6A3;B3KTR7;Q53GP1;P51688	SGSH		21.602	0	0	6.7	0	6.7	0
B3KTW3;Q9NXV6	CDKN2AIP		34.084	0	6.2	3.4	13.8	6.2	6.2
B3KTX7;Q9HDB5;Q9Y4C0	NRXN3		28.536	0	0	0	0	3.8	0
E9PM82;E9PQZ6;B3KU20;H0YCB3;F5H874;B7Z518;Q8N9N2;E9PKM6;E9PR40;H0YE76	ASCC1		14.203	25.8	25.8	25.8	25.8	25.8	8.9
K7EJE8;K7EKE6;B3KU28;Q2VPA0;Q8N8K8;B3KXS5;P36776;E5KMI6;F5GZ27;B4DPX0;B3KPH8;A4VCH6;K7ER27;K7ERR6;K7EQF8;K7ER56	LONP1		93.296	22.4	20.7	33.4	33.9	23	22
E9PP15;B3KU40;D3DQ39;Q14114;H0YEA5;H0YEV6	LRP8		50.913	2.8	2.8	0	7.4	0	2.8
B4DHN4;Q9C0B1;B3KU60	FTO		24.263	0	0	0	6.7	0	0
B3KWB2;B7Z505;Q8N959;E9PDL6;B3KU62;Q92597;Q597H1;Q53EU7	NDRG1;TRG14		22.079	0	10.7	10.7	0	0	0
B3KU87;B5MCR8;Q6NXT4;Q9NWI4	SLC30A6		28.781	0	6.1	6.1	17	6.1	0
B3KU92;Q6P2P2	LOC90826;PRMT10		81.856	0	0	2.3	5.3	0	0
E9PLH9;H0YE90;B3KU96;B4DZW9;E9PP14;E9PKL9;Q13630	TSTA3		12.885	15.1	15.1	0	15.1	15.1	15.1
Q9P246;H0Y860;B3KUB5;F5GXJ4;E9PGD0;B7ZVY0;H7C5A5;A6H8L7;R4GN82;R4GMP0;H7C5K2	STIM2		83.97	1.9	4	4	2.1	6.2	1.9
Q9BSH5;B3KUF6	HDHD3		28	0	12.4	4.4	8	8	0
B3KX15;J3QL05;J3KP15;Q6NXQ0;Q8N220;B3KVY2;B3KUF7;Q8NAK9;B4DN89;Q53FN0;Q01130	SRSF2;SFRS2		13.814	18.9	18.9	18.9	18.9	18.9	18.9
B3KUG0;Q9UF94;H3BQH3;Q9H863;Q8TBB5	DKFZp434G0522;KLHDC4		27.123	0	0	5.3	0	0	0
E5RJI3;B4DKJ6;E5RIU9;Q8WUX9;B3KUH0	CHMP7		17.812	0	0	0	0	10.8	0
Q53FG6;Q15427;B3KUJ0;Q5SZ64	SF3B4		44.386	9.4	15.1	12.7	13	15.1	4
F5H3C5;B4E3K9;B3KUK2;F5H4R2;F5GYZ5;Q7Z7M6;Q4ZJI1;Q7Z7M7;Q7Z7M4;P04179	SOD2		12.13	0	0	12.6	12.6	0	12.6
Q9BXB5;B3KUL5;Q59ED9;H7C487;Q9NX98;H7C199;Q9GZM0;Q9BXB4	OSBPL10		83.969	5.6	5.6	7.2	0	4.7	3.4
B3KUM5;P16383	GCFC2		71.32	0	0	0	0	2.8	0
B3KUQ5;Q17RE6;Q59ET7	TXNRD2		50.004	17.5	21.4	17.5	21.4	21.4	9.9
B3KUU6;Q5T2E6	C10orf76		13.114	12.4	12.4	12.4	12.4	12.4	0
B4DP21;B4DP11;Q15185;B3KUY2;B4DHP2	PTGES3		14.958	13.1	0	13.1	0	10	0
B3KUY5;Q4G0L8;E9PBL8;Q8WTW3;J3QKY9;J3QLT5	COG1		99.283	3.1	3.6	7.7	7.7	6.4	3.1
O14613;B3KUZ5	CDC42EP2		22.483	0	0	12.4	0	0	0
B4E054;Q8TF11;Q9UI12;B3KUZ7;G3V126;E5RK31;E5RJG1;E5RG49;E5RHH0	ATP6V1H		52.711	0	0	0	9.2	3.9	0
B3KUZ8;P00505;E7ERW2;B4DJA6;A8K482;B4DY39	GOT2		41.326	25.6	29.4	14.8	35.3	35.3	17
B3KVB0;K7ESN3;Q8N2G8	GHDC		50.965	0	1.7	1.7	1.7	0	0
B3KVD5;J3KNM6;Q99490;F8VVT9	AGAP2		91.189	1.7	0	1.7	1.7	0	1.7
E7EUP3;B7Z4D9;G3V125;B3KVJ2;O95251;B4DJ40;B4DG18;B4DGH8;H3BMX5;Q9H7Z6;A7E2B6;Q8WYB5	KAT7		49.859	6.6	7.1	4	2.6	4	2.6
H7C2D5;Q96G97;Q53EN3;B3KVJ7;J3KQ12	BSCL2		16.164	5.3	5.3	0	5.3	5.3	5.3
I3L470;B7Z9L3;B4E3N4;P51798;B3KVJ8;Q96RY8;H0Y2M6	CLCN7		23.577	0	0	0	8.8	0	0
J3QLE5;Q6LBS1;Q66K91;Q5XPV6;B4DVS0;P63162;P14678;B3KVR1;Q15182;Q9UIS4;Q53HE7;J3KRY3;S4R3P3	SNRPN;SNRPB		17.546	28.4	28.4	28.4	28.4	28.4	28.4
Q53HP9;Q8NB88;G8JLP2;H0YB62;H0YB09;Q7Z3D6;Q6IA66;B3KVU6;Q4LE40	C14orf159;C14orf159 variant protein		44.23	5.3	5.3	5.3	5.3	0	5.3
B3KVW7;H0YGE5;Q6ZUT9;G3V1S3	DENND5B		35.239	0	0	9.6	0	0	0
B4DDM2;F5H7Y9;B4DDU9;B3KVY9;Q8TB61	SLC35B2		32.663	0	0	0	7.7	4	0
H0Y9E6;B3KVZ3;Q9H3R5	CENPH		22.001	9.1	0	0	0	9.1	9.1
H3BPG8;D3DWF9;B3KW08;B7ZM10;Q96QU8	XPO6		18.151	0	6.8	6.8	0	6.8	0
B3KW17;H7C5E4;Q8IZH2	XRN1		93.609	0	0	0	1.5	0	0
B7ZKQ9;F5H4X0;F8W8N0;B3KW46;B4DZ71;Q8WTV0;B4E3I1;Q59FM4	SCARB1		53.847	1.7	4.4	1.7	1.7	1.7	4.4
B3KW52;H3BUM8;H3BRL3;O14562	UBFD1		21.146	0	0	0	9.7	0	0
Q69YK5;Q69YR4;B3KWF1;B3KW62;F5GZU5;B4DGD6;G3V1P5;B7Z2H7;Q6PKB8;Q96RN5	DKFZp762B1216;DKFZp686A2214;MED15		31.102	4.3	10.5	10.5	6.1	10.5	10.5
B3KW72;D3DN44;Q9BQ75;H7C515;C9J384	hCG_2023567;CMSS1		20.955	0	0	8.8	0	9.9	0
E2QRH7;B4DSC2;Q9NYP7;B3KWH9	ELOVL5		34.202	4.5	4.5	4.5	0	4.5	0
Q8TF66;B3KWI4	LRRC15		64.365	0	0	0	7.1	0	0
B4E1Z2;E9PMC9;B3KWI5;B7ZKT8;Q7Z589;Q17RM7;B7ZKU2;B7ZKU0;B4E247	C11orf30;EMSY		108.2	1.5	1.5	1.5	1.6	0	1.5
Q8NB46;B3KWN0;Q8N1H2	ANKRD52		115.08	0	2	0	0	1.7	0
Q8IYE7;E7EPF1;D6W5P7;F8WAD8;Q08AL8;B3KWN4;G5E951;Q9P0K1	ADAM22		39.54	0	3.5	3.5	0	0	0
B3KWP1;Q9H2P9	DPH5		19.244	0	0	0	0	11	0
B3KWP7;Q8TBX8;H0YIJ6	PIP4K2C		40.202	0	0	9.1	4.3	4.3	0
B3KXZ2;B3KWR2;Q5BKZ2;P52294;H0Y3K0;C9JYI4	KPNA1		37.457	13.6	13.6	13.6	13.6	13.6	13.6
Q7L576;B3KWV6;B3KWT5;H0YN93;H0YL50	CYFIP1		145.18	1.8	5.7	3.1	3.4	7.3	2.7
B4DUR8;B3KX11;P49368;Q59H77;Q2TU64;Q5SZX6;E9PRC8;E9PQ35;Q5SZW8;E9PM09;Q5SZX9	CCT3		55.674	33.2	32.8	34.2	40.2	44.8	14.8
B3KX12;B4E1V1;Q4KMQ2;B4DZA5	ANO6		41.97	0	2.2	0	0	9	0
B3KX19;Q6IBM8;Q15029;K7EJ81;B4DMC0;A8KAP3;Q8IXJ3;B4DZB1;B3KWY2;K7EP67;K7EJ74;K7EIT3	U5-116KD;EFTUD2;SNRP116		108.21	27.9	23.1	28	32.8	37.9	16.8
B3KX77;Q8N0Z3	SPICE1		78.202	3	3	2.4	0	0	0
Q56A73;B3KX90	SPIN4		28.66	6.8	6.8	6.8	6.8	6.8	6.8
B7Z895;F5GYC2;B3KXC0;B7ZA02;Q96T17	MAP7D2		47.598	0	0	3.9	3.9	0	0
Q68DI5;F5H2T0;B3KXE7;B4E3I9;Q8N516;O95163;Q4LE38;B3KVS1;H0YDF3;B3KMT0;B3KNB2	DKFZp781H1425;IKBKAP;IKBKAP variant protein		111.51	2.4	3.7	2.4	6.6	1.3	1.3
B3KXF9;E7EVZ5;Q8NBM8	PCYOX1L		42.469	0	0	2.9	5.1	2.9	0
B3KXG5;O94915;B3KY15;F5GX82	FRYL		162.51	0	0	0	1.2	2.5	0
B7Z4N9;Q3KR37;J3KNL5;E7EPH8;B3KXJ5;E9PRD6;S4R3I2;M0R0J9	GRAMD1B		82.593	2.1	5.5	0	2.1	6.3	2.1
H0Y6T0;Q5JVL1;H0Y620;Q3ZTS4;H0Y5F6;Q8N4U9;Q8N3C8;H0UI55;B3KXK4;Q8NI08	NCOA7;DKFZp761B2210		20.574	0	0	7.3	0	0	0
B3KXL9;Q6STE5	SMARCD3		50.201	12.9	0	10.1	10.1	12.9	4.4
B3KXN0;Q86TB9	PATL1		31.443	0	0	6.9	0	0	0
Q6ZQV4;E7EUG4;E9PC54;B3KXS2;Q5PPR5;Q03113;B7Z3F7	GNA12		27.618	7.7	7.7	0	7.3	0	0
B3KXT2;G3V0H6;Q659A1	NARG2		72.235	1.8	1.8	1.8	0	1.8	0
Q9HCE3;B3KXW2	ZNF532		141.69	2.9	2.9	0	3.5	1.3	2.2
O43747;J3KQU9;B3KXW5;Q8IY97;B4DS96;B4DDL1;H3BNR4;H3BRM7;H3BN71;B4DGE1;H3BR36;H3BUN9;H3BS13;H3BV30;B3KNW1	AP1G1		91.35	5.4	6.8	13.6	11.6	12.4	9
B4DSV5;B3KXZ4;P49736;H0Y8E6;B7Z8Z6;Q9BWF4	MCM2		87.363	13.3	13.3	12.1	13.2	10.6	11.8
Q96CX2;B3KY04	KCTD12		35.7	3.4	3.4	10.5	3.4	3.4	0
B3KY36;Q68D91	MBLAC2		23.325	11	21.1	10	10	10	10
B3KY37;Q9UL01;B7Z765	DSE		71.083	0	2.6	3.5	3.5	3.5	0
G5E9Z4;B4DJZ0;B3KY39;Q8TCG2	PI4K2B		44.761	6.2	6.2	6.2	6.2	6.2	6.2
B3KY44;F8W1P7;B7Z9M2;P49281	SLC11A2		44.892	0	6.8	0	6.8	6.8	6.8
Q8NC60;B3KY51	NOA1		78.457	8.3	8.3	6.2	11.9	9.7	6.2
C9JEZ4;Q9UKI2;B3KY59	CDC42EP3		23.564	19	19	0	19	19	19
B4DSH1;Q99459;B3KY60	CDC5L		89.225	15.6	10.7	21.3	23.5	25	11.1
B3KY61;U3KPZ7;Q9P2N5;D3DQF6;Q05DK9	RBM27;POU4F3		88.801	7.1	4.2	5.5	8.8	10	4.4
B3KY63;F5GWX5;Q14839;Q6ZU36;Q5TG85;F6T542;F5H6N4;Q05CG6	CHD4		215.28	7.4	7.3	11.9	13.1	14.6	7.1
B3KY81			182.99	3.2	6.3	4.3	7.6	2.1	5.4
B7Z254;Q15084;F8WA83;B7Z4M8;B5MCQ5;B3KY95	PDIA6		47.837	29.1	25.6	43	43.5	34.1	32.5
B3KY99;Q9BYX2	TBC1D2		88.17	3	3	0	3	5.3	3
I3L0I1;B3KYA9;H0YDM2;F2FB34;O94964	SOGA1		140.99	0	1	0	0	1	0
B4DUD5;P33240;E7EWR4;B3V096;E9PID8;Q9H0L4	CSTF2;CSTF2T		58.617	10.5	10.5	10.5	17.4	15.9	10.5
B4DDB5;Q6IBK5;P35269;M0R0Z3;E7EUG6;B4DXY2;M0QXD6	GTF2F1		46.38	0	4.1	3.9	8	3.9	4.1
B4DDB6;P51991;B4E3E6;Q65ZQ3;Q8NFG3;H7C1J8;B4E036;Q66K53	HNRPA3;HNRNPA3		37.029	34.8	34.6	38.5	41.9	39.3	30.9
E9PRB9;E9PL01;Q15005;B4DDB9;E9PI68	SPCS2		10.163	21.8	21.8	21.8	21.8	21.8	21.8
B4DDF4;Q99439;Q6FHE4;Q6FHC3;Q53GK7;B4DUT8;K7ES69;B4DHU5;B4DN57;H3BVI6;H3BQH0;U3KPS3	CNN2		32.616	22.1	10.4	21.8	17.4	16.4	6
B4DDG9;Q5JAM2;P13196;B4DVA0;H7C4H7;H7C5B0	ALAS1		48.832	0	2.5	0	8.4	3.4	0
B4DDH8;Q96N66	MBOAT7		50.563	0	0	2.6	2.6	2.6	0
B4DIF5;B4DDK3;Q9NV96	TMEM30A		39.218	0	5.8	5.8	5.8	5.8	5.8
B4DDP8;B4DG35;Q9BRR6;Q69YR1;H3BU35;H3BRS6	ADPGK;DKFZp667C1917		45.655	19.2	24.5	19.2	23.1	24.5	19.2
B4DDQ8;B4DFP1;P36871;B7Z6C2	PGM1		40.229	4.9	4.9	4.9	4.9	4.9	4.9
B4DDR0;Q9NVU0;Q53GZ2	POLR3E		73.393	0	1.4	5.2	2.3	3.7	0
B4DDW1;F8VQX6;Q9H8H3;H0YI09	METTL7A		20.507	8.6	17.1	17.1	8.6	8.6	8.6
B4DDX2;Q07666;B4E043;B2R7B5;B3KTS3;Q5VWX1	KHDRBS1		46.459	10.2	3.3	10.2	15.8	11.1	3.3
B4DE16;Q8WYA6;Q0VAM0	CTNNBL1		61.97	4.3	4.3	3.7	9.1	7.6	3.7
B4DE53;Q9BTW9;J3KR97;I6L959;I3L163;I3L500;I3L439;C9J1U4	TBCD		94.419	0	1.2	2.4	0	1.9	0
B4DE59			62.615	16.3	13.1	30	26.1	30.2	16.5
K7ESJ4;K7EQA1;O14737;B4DE64	PDCD5		7.4683	20	0	20	0	0	0
B4DE91;P49189;B4DX14;B9EKV4;B4DXY7	ALDH9A1		52.769	11.2	15.5	9.5	15.5	15.5	15.5
Q96ID4;B4DE93;G3V0I5;Q53G70;P49821;E5KNH5;B4DUN7;H0YD04;H0YE81;E9PJL9;E9PLC6;E9PPR0;E9PQP1;E9PMX3	NDUFV1		38.478	21.2	28.8	35.3	35.3	28.8	16.9
B4DU61;Q5JT03;B4DI80;Q59FN0;F5H3Z3;B4DSA5;B4DEA0;B4DTW4;Q9Y6A1	POMT1		20.874	9.7	9.7	0	9.7	9.7	9.7
K7EMD6;B4DEA6;O43765;K7ERW5	SGTA		17.792	8.6	8.6	17.9	8.6	8.6	0
B4DED6;Q9BQ39;B4DW97;K0J110;Q53FI9;Q9NTA9	DDX50;mcdrh		72.157	10.4	13.8	9.2	17	10.9	14.8
B4DVV9;K7EPE7;B4DED7;B4DGZ7;F5H2J3;Q96GC9;D3DU01	VMP1;TMEM49		24.148	0	0	14	14	14	0
P16455;B4DEE8	MGMT		21.646	0	0	8.7	0	0	0
Q9BRJ2;B4DEF8	MRPL45		35.351	6.2	6.2	15.7	12.7	21.9	6.2
B4DEH0;Q7Z7H8	MRPL10		25.139	46.8	24.8	24.8	40.1	18	18.9
B4DEI4;Q9H8Y8;B4DKT0;B4DNR1;B4DQF1;F8WF79;F8WEG2;F8WEH9;F8WBR9	GORASP2		42.044	4.2	9.4	12.6	21	16	9.4
D6RAZ0;H0YAM8;F2Z2L2;B4DEI6;E9PD12;Q96AX9;J3QR95	MIB2		88.661	2.8	2.8	2.8	0	4.8	2.8
B4DEK2;C9JAB2;Q16629;Q8NB80	SRSF7		18.815	28.5	28.5	28.5	28.5	18.2	24.2
B4DEK9;Q59FY7;Q13214;Q6PI51	SEMA3B		45.038	4.9	8.1	3.2	0	3.2	0
B4DEM7;P50990;Q7Z759;Q53HU0;B4DQH4;H7C4C8;H7C2U0	CCT8		57.645	36.5	32.3	33.5	41.8	28.5	25.3
B4DEN5;O43505;B3KQQ7;B4DGI0	B3GNT1		46.38	0	0	6.9	6.1	10	0
Q4G0D9;Q96Q25;B4DEN9;Q14137;Q6DKJ9;B2RDN4;A8K3R2;E9PIF8;E9PRN9	BOP1;KM-PA-2		64.08	17.3	19.8	27.5	29.6	25.2	17.3
F8W0K0;F8VYE9;F8VSC7;F8VP89;F8VX11;B4DEP6;P23588;E7EX17;B4DRM3;F8VRU1;B4DS13	EIF4B		19.372	17.6	17.6	17.6	32.4	32.4	0
H3BRV9;B4DEQ2;P61970	NUTF2		12.159	0	0	20.6	0	0	0
B4DEQ6;Q6ZW49;B3KX43	PAXIP1		116.29	0	0	2.5	2.3	4.8	0
E9PD99;B4DU23;B4E0T7;Q96II8;B4DEQ7;F8WFB5;F5H3V2;B3KP65	LRCH3		68.456	0	0	0	6.1	4.5	0
E9PE75;B4DIM7;B4DER6;O43933;H7BZH3;Q96S70	PEX1;PEX1R633Ter		106	0	0	0	1.5	2.4	0
Q658M0;B4E0X7;B4DES6;B7Z9P6;G3XAG1;Q96ME7	DKFZp666L156;ZNF512		31.739	0	0	0	11.6	0	0
B4DEX8;P31153;B4DN45	MAT2A		39.71	3.6	10.8	14.9	6.6	10.8	3.6
B4DEZ3;Q9P0J0;K7EJE1;B4DF76;J3KN00;E7ENQ6;B4DQP1;U3KPW7;K7EP87	NDUFA13;YJEFN3		14.085	0	26.7	15	11.7	0	11.7
B4DF23;B4DHS4;B4DX76;Q86W56;Q0MQR4	PARG		17.589	7.2	7.2	0	7.2	7.2	7.2
B4DF26;H3BQ10;Q9UPJ8;Q6A1A2;E9PER6;C9JWR9;Q53HJ9;O15530	PDPK1;PkB-like 1;PDPK2		14.381	0	0	10	10	0	0
I3L4N6;B4DF30;Q9UP95;Q5HYC7;H0YMQ9;H0YKQ8;Q3ZCQ6;B3KXX3;Q6NSI7;Q9UHW9;A8K935	SLC12A4;DKFZp686O1827;SLC12A6		115.05	0	1.8	0.8	0.8	0	0
B4DF38;I3L3N5;B4DZN3;P43034	PAFAH1B1		23.417	0	0	7.3	0	7.8	0
B4DF39;Q96HR9	REEP6		16.844	0	0	0	8.6	0	0
F5H2F9;B4E3I4;B4DF41;P52701;Q1L838;Q6LAI4	MSH6;GTBP		119.79	4.6	4.7	6.1	3.5	4.9	2
G3V1P0;B4DF62;B4DS22;Q9P215	POGK		55.76	2.4	2.4	0	0	0	0
B4DF70;P32119;A6NIW5	PRDX2		20.107	15.8	15.8	15.8	15.8	15.8	15.8
B4DF78;Q59FC4;Q12959;Q8N3T5;E7EQD7;A8MUT9;C9JWP9;H7C166;B4E2H8;Q6ZSU2;B7Z264;E9PIW2;B7Z395;B7Z2T4;E9PN83;Q15700	DLG1;DKFZp761P0818		65.396	10.4	10.4	7.7	9.4	10.4	6.1
E7EVK2;B4DF93	MTG1		31.677	10.6	10.6	9.2	17.3	24.7	10.6
B4DF96;B4DQ14;F8WAE5;Q9BY44;C9IZE1;H7C5R5;H7C5Q3	EIF2A		57.994	9.2	12	9.2	9.2	7.3	9.2
H3BMZ9;Q8NHZ6;H3BPP3;H3BP57;H3BT48;H3BUZ9;B4DFC4;F5GX71;B4DW50;H3BPB8;P34949	MPI		29.33	0	0	0	0	4.2	0
B4DFD5			107.14	8.5	10.2	12.1	21.3	17.8	5.4
B4DFL2;P48735;Q53GL5;Q13584;H0YL11;B4DSZ6	IDH2		45.179	13.2	10	10	2.8	15.5	9
B4DW65;B4DFL9;Q2TB18;D6RG30	ASTE1		44.976	0	0	5.3	0	0	0
B4DFP5;I3L1P5;B4E1E2;O14964	HGS		25.462	9.5	0	10	0	0	0
H0YFE4;F5GZP6;B4DFU8;Q86W92	PPFIBP1		27.242	14.5	14.5	14	7.4	14	14.9
B4DFW1;P48745	NOV		37.652	0	0	0	4.4	4.4	0
B4DFZ1;Q9GZU1;Q53HA8	MCOLN1		59.685	0	2.8	2.8	2.8	0	0
G3V4C3;B4DFZ8;G3V2H7;Q86SZ2	TRAPPC6B		5.5843	0	0	38	0	0	0
Q9NZL4;B4DG11	HSPBP1		39.474	4.4	4.4	4.4	0	0	0
Q7Z2J3;F5GYC4;B4DKZ2;B4DG22;B7ZB17;P51812	RPS6KA3		3.328	0	55.2	55.2	0	0	0
B4DKH5;B4DS79;B4DG47			30.913	32.4	37.3	17.4	30.3	37.3	37.3
B4DG57;O94880	PHF14		68.571	0	0	4.3	0	0	2.8
Q9Y2V7;B4DG73;F5H8M2	COG6		73.278	0	0	4.1	5.9	4.1	0
B4DG89;Q8TAT6	NPLOC4		51.549	2.6	6.6	6.6	0	2.2	0
H0YC97;H0YDK8;E9PR38;E7EWT3;B4DU15;H0YEH2;B4DG92;Q14671;Q5T1Z4;Q5T1Z8;H0YDC5;B3KU37;B7ZL34;B4E2B6;Q8TB72	PUM1;PUM2		25.841	14.1	7.9	7.9	7.9	14.1	7.9
Q7Z5D5;Q7RTQ9;Q7RTQ7;G3V2E7;B5BU63;Q07866;F8W6L3;B4DGB3;Q7RTQ8;Q7RTQ2;G3V3H3;Q7RTQ1;Q7RTQ0;Q7RTQ4;G3V5R9;Q7RTP8;E7EVH7;B4DS14;G5E9S8;G3V2P7;A8MZ87;Q9H0B6;E9PQ02;A8MX29	KNS2;KLC1		43.736	11.2	5.7	24.2	12	11.2	5.7
B7Z6M1;F8W8D8;B4DPW9;B4DGB4;Q53GY0;P13797;Q96HI1;B4DG31;H7C4N2;U3KQL8;B4DI60;Q14651;A7E2S2;U3KQI3;B4DPU6;C9JAM8	PLS3		65.632	9.7	9.7	16.9	12.3	15	12.6
Q12767;C9JL75;B7Z9U5;B4DGC6	KIAA0195		151.15	2	0	0	2.3	2.3	0
H7C0V9;E9PEV0;B4DJT9;B4DQM1;E9PG40;B4DGD0;P05067;B4DM00;H7C104;B4DMD5	APP		54.981	9.7	7.6	7.6	9.9	7.6	3.7
Q9NXC5;B4DGE7	MIOS		98.583	1.4	0	2.3	0	1.4	0
F5H669;B4DGF8;Q8N684;J3QT54;F5H6M0;F5H047;C9J286;C9J323;C9JM38;F5H5B7;F5H1W4;F5H2K8;F5H6P5;F5H6A8;F5GXA3	CPSF7		41.265	8.3	16.6	12.3	19.3	15.2	7.5
B4DGH7;Q9UJX6	ANAPC2		74.621	4	4	1.7	2.3	1.7	2.3
E7EU85;B4DGH9;E9PFF5;B4DM21;B4DM78;B4DXZ6;P51114;C9JZE0;C9JY20;C9IZ22	FXR1		50.99	15	11	22.7	27.8	15	15
B4DGI3;Q12933;E5KBQ3;B1AMY1;B1AMX7;B1AMX8;B1AMX9	TRAF2		50.605	4.4	11	7.3	4.4	4.4	0
B4DGJ5;M0QX35;Q8N7H5;F8W9Q2	PAF1		32.92	0	0	3.8	4.9	4.9	0
B4DGL8;O75027;G3XAC4;B3KM98;E9PNQ5;E9PJR8	ABCB7		77.12	11.5	13.7	15.5	20.7	18.9	9
B4DGM5;B4DL52;Q96ST2	IWS1		82.121	0	0	0	1.9	0	1.8
P27824;B4DGP8;B4E2T8;D6RGY2;Q6ZP56;H0Y9Q7;D6RFL1;H0Y9H1;D6RDP7;D6RB85;Q16094;D6RAU8;D6RAQ8;D6RHJ3;D6RD16	CANX		67.567	19.9	20.4	28	32.9	22.3	13
B4DL06;B4DGU4;P35222;B5BU28;B4DSW9;C9IZ65;G9GAG7;E9PDF9;E7EV28;E7EMJ5	CTNNB1		80.826	18.9	17.1	22.1	18.5	17.1	11.9
E5RHD8;B4DWJ1;I6L996;E9PEI4;Q8N9D7;H0YB16;B4DH13;H0YBZ1;Q59GN8;Q8IYN9;Q59GM6;H0YBP1;Q05397;J3QT16;Q658W2;E7ESA6	PTK2;DKFZp666O0110		12.863	0	16.5	16.5	16.5	16.5	0
Q96C12;F5H156;B4DH27;J3KQ26;B4DIU9	ARMC5		97.68	0	0	0	1.8	0	0
C9J4M6;B4DH29;C9J2Y9;P30876;B4DR40;B4DHJ3;B2WTN6	POLR2B		125.19	10.1	13.7	11.2	13	11.6	6.1
B4DH39;Q8TAF6;Q5JWV8;O60488;H0Y9A0;D6RF95;D6RFW9;D6RDA8;D6RD96	FACL4;ACSL4		72.143	23.2	23.4	24.9	27.1	18.3	18
B4DH43;P08572	COL4A2		82.795	1.2	1.2	1.2	1.2	1.2	1.2
E5RJU4;B7Z3G3;B4E0Z9;E5RFM9;H0YAY0;R4GMT7;E7EVI4;B4DH49;Q5HYH0;E7ET87;B4DHF7;G8JLK4;B4E302;O75410	TACC1;DKFZp686K18126		14.75	0	0	0	0	14.5	0
B4DH52;P78347;Q499G6;A8K9W7;B4DRA9;B4DM07;Q86U51;C9J6M0	GTF2I		111.91	14.2	18.9	12.9	25.8	23.1	14.3
Q96SP2;Q9H0U3;B4DH58	MAGT1		24.378	0	0	4.6	0	4.6	0
B4DH64;O95684	FGFR1OP		39.744	0	0	6	6	6	0
B4DH75			27.487	0	0	0	6.4	0	0
B4DH92;D8MCT0;O75473	LGR5		85.708	0	0	0	1.4	0	0
Q9BUG9;B4DHD4;P26012	ITGB8		48.419	3.4	3.4	3.4	3.4	3.4	3.4
B4DM51;B4DHE8;Q96DH6	MSI2		28.776	9	6	21.3	18.4	18.4	18.4
F8W9B8;B4E0U7;B4DHG4;Q8IW24;O00471;Q658M3	EXOC5		74.34	0	0	4	4.7	0	0
Q9Y496;J3KPF9;Q2UVF2;E9PES4;B4DHG8	KIF3A		80.04	0	0	1.7	0	0	0
B7ZLE7;P53355;B4DHI4;Q59H88;Q5T8F1	DAPK1		152.47	0	0	0.9	2.1	0	0
B4DMB9;B4DJX4;E7EME8;Q9HAU0;B4DHK5;A0JP02;F5H1X3	PLEKHA5		104.77	1.1	3.2	3.2	8.3	3.2	3.2
B4DHK6;Q13309;D6RAG5;D6R9R7	SKP2		44.19	4.4	10.3	6.9	4.4	4.4	10.3
B4DHN0;Q1HBJ4;P28482;Q499G7	MAPK1		40.42	9.8	13.8	8.6	0	8.6	4
B4DHN9;U3KQU1;U3KQM8;Q9NPI6;Q3LIB4;U3KQI9	DCP1A;Nbla00360		59.33	2.2	2.2	2.2	6.1	2.2	2.2
Q9Y617;B4DHQ3	PSAT1		40.422	3	10.8	3	9.2	10.8	9.2
C9J0K6;B4DHQ6;B4DKK2;P30626	SRI		17.605	0	0	0	12.9	0	0
B4DHT3;Q9NSV7;Q7Z3N4;C4AMC7;Q6VEQ5	DKFZp434K1323;DKFZp686C24272;WASH3P;WASH2P		22.213	9.9	0	0	0	0	9.9
B7ZAN4;B4DHV5;Q9NX46	ADPRHL2		22.754	0	0	0	7.7	0	0
B4DHX2;Q9UPW5	AGTPBP1		72.605	1.7	1.7	1.7	0	0	0
F8W6R3;B4DHY8;P43897;E5KS95;C9JT21;C9JG32;F8VPA7;F8VS27	TSFM		30.964	40	46	34	46	46	29.5
B4DHZ0;L0R4W7;F8VYK5;F8W651;B4DDX8;Q53FU3;P61923;F8VWL5;F8VVA7	COPZ1		14.253	18.3	18.3	18.3	33.3	18.3	18.3
B4DI01;Q53H36;Q96SZ6;H0Y721	CDK5RAP1		60.242	2.8	6.9	2.2	10.7	5.1	2.8
B4DI03;K7EJQ7;Q9BY50	SEC11L3;SEC11C		17.404	13.5	13.5	19.9	13.5	19.9	0
B4DI38;D3DPU2;B4DNY3;B4DNW7;Q01518;B2RDY9;Q5T0R7;Q5T0R6;Q5T0R5;Q5T0R4;Q5T0R3;Q5T0R2;Q5T0R1;B4DUZ8;B4DNA3;Q5T0R9	CAP1		49.08	12.4	12.4	17.5	12.4	12.4	8.2
B4DQI0;B4DXM1;B4DI59;Q96CU9;B4DNQ2	FOXRED1		33.335	4.3	4.3	13.4	18.4	18.4	4.3
Q9UID7;B4DI61;Q6FI18;Q53FA4;O00622	CYR61		37.246	3	3	0	12.3	12.3	0
B4DI68			64.969	34.1	37.6	35.6	37.2	41.6	32.7
B4DIA4;Q8N6J3;H0YNK6;Q06418;Q59FM9;Q12787	TYRO3		40.719	7.9	3.8	3.8	3.8	3.8	3.8
B4DIH0;B4DQW0;E9PJ95;Q9P000;Q53FR9	COMMD9		13.471	13.2	13.2	13.2	13.2	13.2	13.2
B4DIN5;Q8N2H3	PYROXD2		28.607	10.3	10.3	17.2	10.3	10.3	10.3
Q9H6R0;B4DIS6;I3L1L6;Q9NPV4;Q05BE5;I3L0M5	DHX33;DKFZp762F2011		78.873	8.9	10.6	10.6	17.4	14.7	11.5
B4DIT7;F5H6P0;B4DTN7;P21980	TGM2		68.648	2.6	2.6	2.6	2.6	2.6	2.6
Q96CJ7;E7ESD5;B4DIV6;E9PLN6;O95677;F2Z2Y1;B4DRQ6	EYA4		45.476	4.9	4.9	4.9	4.6	0	0
F5H2Z1;B4DW07;J3KSG2;B4DQ24;B4DIW7;B4E2A4;Q5M775;J3QQM0;J3KRN9	SPECC1		45.703	3.2	7.1	9.1	9.1	14.2	3.2
C9J2U4;B4DIY7;Q96BW9;H7C1A2;G3V0F3;B4E101	TAMM41		38.078	3.3	4.5	6.2	7.7	17.8	3.9
F5H3N1;B4DJ03;Q86YS7;B7ZLK2;B7ZLK1;B4DRN7;F5H2A1;B7ZLL0;F5H5R1	C2CD5;KIAA0528		93.736	0	0	2.6	2.6	2.6	0
B4DJ12;B4DST5;Q9H3S7;B4DJ21	PTPN23		139.32	4.2	3.3	1.3	1.3	3.3	0
Q14697;B4DJ30;F5H6X6;B4DSM6;E9PKU7;B4DZ53;B4DIW2;E9PNH1	GANAB		106.87	28.1	32.5	25.7	35.6	35.5	35.8
G3V325;B4DJ38;Q3SYP6;Q3ZB84;O75127;A4D273;C9JJT5;F5H4H2;C9JU26;B3KMD7	ATP5J2-PTCD1;PTCD1		84.109	9.1	11.2	6.5	8.7	6.5	7.5
B4DJ54;Q8WVQ1	CANT1		38.945	13.4	13.4	13.4	9.4	13.4	13.4
B4DJ81;P28331;E5KRK5;Q9P1A0	NDUFS1		66.921	25.7	30.8	27.3	26.8	23.9	19.3
B4DJ85;Q92990	GLMN		66.709	0	0	1.9	3.1	5	0
B4E331;B4DJ95;Q9GZR2	REXO4		31.685	13	13	13	13.3	13	13
B4DJA5;P20339	RAB5A		22.178	17.4	17.4	12.4	21.9	28.9	19.4
B4DJB1;B4E304;Q96CW1;E9PFW3;B4DNB9;B4DTI4;B7Z4N2;B4DFM1;C9JJD3;H7C4C3;C9JPV8;C9JTK4;C9JGT8;C9JJ47	AP2M1		42.701	8	12.8	12.8	10.9	15.7	10.9
K7EMR1;K7EPL0;B4DJI2;Q53HQ8;P28799	GRN		18.07	0	9.3	0	9.3	0	0
Q5TBE2;Q9BUE6;B4DJI5	ISCA1		3.4588	41.9	41.9	41.9	0	0	0
B4DJJ5;Q6ZME7;Q96AY3;Q658U4;Q8NAG5;C9JPC3;K7ELI6;K7ESG6;Q9H6J3;H0Y827	FKBP10;DKFZp666D193		56.158	14.5	17.6	14.5	14.3	13.1	14.5
H3BRY6;B4DWZ3;B4DVT3;Q96SY0;B4DJL6	VWA9		51.583	5.6	2.8	8.1	2.6	5.8	2.8
B4DJM5			18.945	10.7	14.1	5.1	23.2	14.1	11.9
B4DJP7;P62318;H3BT13	SNRPD3		13.291	33.3	15.8	33.3	33.3	51.7	33.3
P14314;K7ELL7;B4DJQ5;K7EPW7;K7EKX1;K7EJ70;A2VCQ4;K7EIP3	PRKCSH		59.425	0	0	0	8.9	7.2	0
B4DJS2;Q9BY49	PECR		16.876	15.3	15.3	0	15.3	0	15.3
Q99942;E7EM95;B4DJS6	RNF5		19.881	9.4	0	0	9.4	0	0
B4DJU4;Q15637;B4DSE4;B4DX42;C9J792;Q14820;F8WEV5;H7C561	SF1		67.349	10.2	12.2	10.2	14.4	10.2	10.2
F5GXF9;B4DJU9;P51825;Q6LA76;Q14C88;Q8TD98	AFF1;AF-4		91.621	0	0	1.3	0.9	0	0
B4DJV2;O75390;B3KTN4;B7Z1E1;F8VPA1;H0YH82;F8VRP1;F8VX68;F8VRI6;F8VPF9;F8VR34;F8W1S4;F8W4S1;Q0QEL2;H0YIC4;F8VTT8;F8VZK9;F8VX07;F8VWQ5;F8VU34;F8W642;F8W0J2;F8VP03	CS		50.431	14.6	22.1	23.8	22.1	39.5	18.1
B4DNL1;B4DJV5;Q9BV37;Q53FW9;Q13610	PWP1		45.812	0	6.1	6.1	6.1	12.4	6.1
E5RJ48;E5RGR0;Q6IAQ1;O75608;B4DJV9	LYPLA1		9.6199	25.6	25.6	0	0	25.6	25.6
Q5QPE2;B4DRA5;B4DJW8;Q15437	SEC23B		37.143	3.6	3.6	18.4	7.9	18.4	11.5
B7ZAC0;B4DK06;Q05193	DNM1		95.822	1.8	1.8	1.8	1.8	5.2	1.8
C9JTK6;Q53SW9;B4DK14;Q9NTK5;J3KQ32	OLA1;PTD004		12.302	12.9	12.9	12.9	12.9	12.9	12.9
B4DK39			16.604	0	0	0	16.2	0	0
Q53F69;B4DK79;Q15345;Q562F1	LRRC41		66.589	2.9	0	2.9	7.7	7.7	0
Q3T7C3;S4R2X1;B4DK89;B4E3K2;S4R3U8;Q3T7C6;I6L9K0;S4R2Z0;Q3T7C5;Q3T7C7;Q9H3H1;Q53F11	TRIT1		10.032	0	23	23	0	0	0
B4DKB2;P42892	ECE1		83.573	15.7	16.3	22	17.1	17.6	15.7
E9PCY5;B4DKD0;Q71UH4;Q02880;Q59H80;H7BZ82	TOP2B		130.48	7.7	8.6	7	7.3	7	3.4
H7BYD9;F8WE90;B4DKE0;P19021	PAM		75.563	0	4	4	6.2	4	0
B4DKI2			29.763	9	5	0	9	9	9
B4DKK1;O00124	UBXN8		18.223	0	0	13	0	13	0
B4DKL5;Q6P6D7;Q6FHU2;Q6FHK8;Q53G35;Q0D2Q6;P18669;B4DMJ7;P15259;Q8N0Y7	PGAM1;hCG_2015269;PGAM2;PGAM4		27.097	0	0	6.7	8.8	8.8	6.7
P09001;H0Y9G6;E7ETU7;B4DKM0;D6RC14;E9PF06;B4DW56;D6RBQ5;Q96Q75	MRPL3		38.632	4.3	4.3	4.3	15.8	6.9	4.3
B4DKX4;Q53EL6;B2R6E2;Q5VZS7	PDCD4		50.228	3.3	19.1	3.3	3.3	3.3	3.3
F5H7D9;B4E0Q6;B4DKZ7;Q86YP4	GATAD2A		28.623	7.6	0	0	0	0	0
Q5T188;H0Y539;Q59HB0;B4DL02;P29353	SHC1		21.522	0	0	19	0	19	0
F5GYC1;B4DZ22;P28288;E7EUE1;B4DL07	ABCD3		67.315	12.6	10.1	10.1	9.9	8	11.3
B4DL08;Q5THR1;Q9H5Z1;Q5THQ9	DHX35		61.992	0	0	4.6	0	0	0
B4DL80;P30260;G5EA36;I3L394;I3L2Z8;I0EZ68;I3L3H6;F6QPS0;B4DRN1	CDC27		84.887	0	3	5.5	5.4	3.3	3.1
B4DLU3;Q32NB8;B4DL81;K7EPX0;K7EJP6;B7ZAU0;K7ELT9;K7EL44	PGS1		47.905	5.7	5.7	5.7	3.6	5.7	5.7
B4DL96;Q5T6X2;Q13887;A2TJX0;B4E2I1;Q9HBZ3	KLF5		48.886	3.7	10.5	3.7	10.8	3.7	10.5
B4DLA1;Q9NZN4;Q8NCJ3;B3KUH4;B4DNU6;B4DU62;B7ZAY3	EHD2		60.039	15.8	15.8	13.7	17.8	15.8	15.8
B4DLD0;Q86X52	CHSY1		61.523	4	0	0	4	0	0
B4DM26;B4DLE7;B4DYR5;Q6UWP7;C9K0C3	LCLAT1		29.994	12.3	15.9	15.9	12.3	12.3	7.5
B4DLG2;O75152;E9PQ61;Q0D2N5;E9PBY7;B4DYM8	ZC3H11A		82.771	6.3	2.6	2.6	2.6	7.5	0
F8VP72;F8W043;F8W0Q1;Q9P0A0;B4DLG9;F8VRL1;F8W057;Q9GZN1;Q53GH2	ACTR6		10.244	27.3	27.3	27.3	0	0	0
Q3SXY8;B4DLH1	ARL13B		48.643	0	0	0	0	3.7	0
B4DLK5;Q5TZV6;Q53TK1;Q16678;B4E1I9;D0EZN8;B8YIA9;B8YIA8;Q4U3K8;C1KDE7;Q2HZ43	CYP1B1		46.706	9.2	9.2	1.9	8.3	4.9	9.2
H0Y8B6;O15381;B4DLM8;F8W938;B4DQJ4;E7ERY0	NVL		81.83	4.2	4.2	9.5	7.8	12.4	2.3
B4DLN1;B4E1E9;Q9UBX3;I3L1E8	SLC25A10		48.099	19	19	20.8	18.1	16.3	19
F8WBE2;C9J8K7;Q6UW02;E9PHG5;B4DLN7	CYP20A1		23.323	0	5.8	5.8	5.8	5.8	5.8
B4DLP5			85.998	0	2.5	2.5	0	2.5	0
Q5JSB5;B4DLQ9;F5H452;B7Z569;Q14186	TFDP1		26.175	6.4	6.4	6.4	6.4	6.4	6.4
B4DLR3;Q00839;B3KX72;Q96BA7;Q7Z4Q5;Q5RI18;Q9UEL2	HNRNPU;HNRPU		86.86	25.8	21	28.7	33.7	31.5	19.5
B4DLR8;Q3B792;Q53G81;P15559;H3BNV2;H3BRK3;B4DQP5	NQO1		22.793	8.9	13.9	8.9	14.4	13.9	14.4
B4DLS1;P49903	SEPHS1		37.39	4.4	4.4	4.4	4.4	4.4	4.4
Q96ID3;B4DLT9;Q9UPN7	SAPS1;PPP6R1		24.559	0	0	10.3	0	10.3	0
Q6IAT1;P50395;E7EU23;B4DLV7;Q5SX87;Q5SX91;B4DHX4;P31150;B4DH24;Q5SX90;Q5SX86;Q8TB95;B3KVE3	GDI2;GDI1		50.663	11.2	11	16.2	11.2	16.2	6.7
K7EJC2;E7ERB7;B4DLZ1;B7ZLZ0;Q9P107	GMIP		33.139	4.3	4.3	4.3	4.3	4.3	4.3
B4DM05;P14543	NID1		79.332	0	2.2	0	2.2	0	0
B4DM19;B4DZF1;Q9UHD9	UBQLN2		52.921	0	0	4.3	4.3	8.8	0
B4DM63;O15145;B2R4D5;F8VR50;C9JZD1;Q2LE71	ARPC3		19.061	18.6	18.6	18.6	37.1	18.6	18.6
B4DM76;C9JVE2;Q96GG9	DCUN1D1		25.611	0	0	5.9	0	0	0
B4DM84;Q96JH7	VCPIP1		86.144	0	2.2	2.2	0	0	0
F8W6C6;E9PNA9;B4DM89;B7ZA57;C9JB13;Q9NW68	BSDC1		7.221	0	0	0	39.1	39.1	0
B4DM91;F8WE42;Q6AI50;F5H101;Q76FK4;F5GWN9;A6H8Z4;F5GXV1;F5H532;F5H0I5;F5H8B8;F5H540	NOL8;DKFZp686P12242		104.21	2	3.8	0	4.8	3.8	3.8
B4DM93;B4E3Q3;Q6IE81;B4E2E2	PHF17		81.856	0	0	1.5	1.5	1.5	0
B4DMA8;B4E063;Q9BW19	KIFC1		60.512	2.9	2.9	2.9	5.5	6.9	2.9
B4DMD3;F5H721;B4DY34;Q9Y2W2;F5H5G4	WBP11		64.907	0	0	12.2	12.1	3.6	0
B4DMF5;P00367;E9KL48;B4DGN5;B4DMG8;Q53GW3;B4E0N9;B3KT18;B3KV55;Q59FQ4;Q14400;P49448;Q9BSD0;Q9UQV0	GLUD1		56.603	23.6	22.4	28.3	32.4	41.7	15.1
H0YAV3;B4DMF8;B4E272;Q86XK2	FBXO11		62.417	3.4	3.4	3.4	3.2	3.4	0
H0YKL0;B4DMG1;Q9NP66	HMG20A		13.46	27.1	10.2	27.1	27.1	10.2	0
I3L1D0;I3L4S6;B4DMI6;Q5MNZ6	WDR45B;WDR45L		19.315	0	5.7	0	0	0	0
Q15291;B4DMM7	RBBP5		59.152	0	0	3.5	3.5	3.5	0
B4DMR3			37.157	6.6	24	10.8	7.2	6.6	3
Q75MU1;B4DMV6;Q75MU2;Q15056	WBSCR1;EIF4H		14.96	0	0	23.5	0	0	0
D6R9P3;D6RD18;B4DMY3;D6RBZ0;Q53F64;Q99729	HNRNPAB		30.302	25.4	20.7	25.7	26.1	25.4	14.3
B4DN04;B4DQF8;Q96PQ9;P28300;D0PNI2	LOX		29.319	0	0	12.7	12.7	12.7	0
F5H702;B4DN34;Q96GC5;F5H8D0	MRPL48		12.77	9.7	9.7	9.7	20.4	9.7	0
E7EM96;B4DN44;E9PNR2;B7Z310;Q13671	RIN1		65.396	1.8	1.8	1.8	1.8	1.8	0
B4DN67;Q96J84;Q5W0F9	KIRREL		72.721	0	5.2	5	7.5	9.3	2.4
Q92667;B4DN86;I3L2A2;I3L2N7;I3NI36	AKAP1		97.34	2.9	0	2.9	3.2	0	2.9
E7ETU5;P29558;B4DN88;Q5CZ65;Q5CZ66	RBMS1		40.147	0	0	4.1	8.1	0	0
H3BPA3;B4DN94;Q9Y6A4	C16orf80		12.418	0	0	0	8.3	0	0
E9PNM1;Q6IAX1;P37268;B4DND3;B7Z9R8;B7Z1J3;B3KQ95;B4DT56;B4DTK0;B4DJE5;E9PJG4;E9PS69;B4DWP0	FDFT1		47.285	9.5	7.1	8	17.3	16.6	0
E5RGC8;H0YB83;E5RH53;E7EVI2;B4DNF5;B4DZW6;Q96DB5	RMDN1		10.777	0	0	0	0	29.5	0
B4DNI9;B4DS44;Q8N1B4;B4E225;B4DTZ4	VPS52		68.495	0	3.5	3.5	3.2	0	0
K7ENK8;K7EQW1;K7ELZ1;Q9UFG5;E7EP72;B4DNJ8;K7EK56	C19orf25		4.6394	0	46.5	46.5	46.5	46.5	46.5
B4DNM0;Q8WVC0	LEO1		72.783	0	0	4.3	3.6	0	0
E7EWA6;B4DNM6;M0R0K3;Q68CY8;P55055;Q6IBU6;F1D8P7;B3KRG6;E9PID2;B5MBY7;M0R2F9;Q5U0N9;Q13133;F1D8N1;B3KV37;B2R8B9;B4DXU5;B6ZGS7;E9PLL4;E9PPA1;B6ZGS8	NR1H2;DKFZp686D1580;NR1H3		39.919	4.4	0	13.2	4.4	4.4	0
B4DNN2;Q9UDY4;Q59E89;C9JUL4	DNAJB4		24.955	7.7	13.1	4.5	4.5	4.5	4.5
B4DNN4;P23921;Q53GZ5;E9PD78;B4E0I8;F5H861;B4DXD1;E9PL69;B4DXB0;B4DS95	RRM1		86.451	7.3	11.3	11.3	18.9	16.4	9.7
Q9NW81;B4DNR0;K7ESN5;M0QZP7;M0QZC4;K7EIV4;B4DFT4;B7ZAJ8	ATP5SL		29.267	12.5	12.5	12.5	12.5	12.5	12.5
B4DNR3;F8W9U3;Q96IU4;B4DKK0;B4DQI4	ABHD14B		19.796	7.6	8.6	16.2	8.6	8.6	8.6
B4DNU0;Q92759;Q53HH3;A2ABL5	GTF2H4		43.372	9.6	9.6	5.4	9.6	5.4	9.6
B4DPZ5;B4DNU9;Q6NZI2;B3KRY5	PTRF		40.483	11.6	8	20.1	24	26.4	12.9
B4DNW3			40.16	7.7	3.7	10.3	10.8	8	5.4
B4DNX1			45.126	24.9	28.1	28.1	25.9	31.2	22.3
H0YFF7;F5GWD3;B4DNZ6;Q13889;F5H6X0;F5GXG6;F5GX35;F5H4K7;Q8NEI1	GTF2H3		21.876	16.5	16.5	16.5	7.2	7.2	0
B4DPH5;B4DP01;B4DV63;P15144;Q59E93;H0YMC1;B4DP96	ANPEP		61.413	0	6.9	0	0	2.8	2.8
H0YKF8;H0YLA7;B4DP18;H0YM11;Q9Y448	KNSTRN		13.226	0	0	0	17.7	0	0
E7EQ72;B4DP27;Q6FHT8;Q15363;F5GX39	TMED2;RNP24		18.488	15.1	15.1	15.1	15.1	15.1	15.1
B4DP44;B4DWB1;O60678;Q8WUV3	PRMT3		51.59	0	0	0	2.9	0	0
Q59EI3;P12694;B4DP47;F5H5P2;B2R8A9;Q6ZSA3;F5GXU9;Q658P7;H0YH31;Q9UMB3	BCKDHA;DKFZp313C0640		50.399	10.8	10.4	15.8	21.8	17.3	10.4
Q8IUX1;B4DP48	TMEM126B		25.943	0	0	4.3	0	0	0
Q9BRY6;B4DP66;Q9BRK4	LZTS2		35.665	5.2	5.2	5.2	5.2	5.2	5.2
B4DP77;P82664;Q9BZS5	MRPS10		18.733	7.5	16.9	16.2	7.5	7.5	6.9
E9PEH6;B4DP78;O43556;G5E9K6;B7Z2R4;C9JR67	SGCE		45.068	0	4.3	4.3	12.1	12.1	0
Q8NCW5;B4DP80;Q5T3I4;Q6PGN4;Q5T3I3	APOA1BP		31.674	15.6	11.5	6.2	6.2	11.5	6.2
B4DPB2;B4DJB5			42.597	6.6	7.4	4.2	0	6.6	0
B7ZAR0;B4DPB6;O60826	CCDC22		65.186	0	0	3.8	5.3	3.8	0
F5GYN4;Q96FW1;J3KR44;B4DPD5;Q659F9;F5H6Q1;F5GYJ8;F5H3F0;B4E053;B3KUV5	OTUB1;DKFZp564E242		28.05	6.2	0	20.3	0	0	0
B4DPH8;Q5T0D9	TPRG1L		25.64	5.7	5.7	5.7	5.7	5.7	5.7
Q53XX4;P32970;B4DPR8	TNFSF7;CD70		21.118	0	7.3	0	0	7.3	0
H7C5G2;Q8N3N1;G5E9V4;B4DPS7;Q969F9	HPS3;DKFZp762O156		30.025	6	6	6	0	6	6
B7ZB09;B4DPV3;Q9NSV4;C9JDG0	DIAPH3		116.51	2.4	1.3	1.1	1.3	1.1	1.3
B4DPW5;E9PGZ1;F5H1Z9;B7Z6G4;E7EX44;Q05682;C9J813;Q9NYG1;Q6PJM5;Q6P707;B4E3I0;Q05DR4;Q7Z2Y9;Q5HY93;C9JEK3	CALD1		57.413	11.5	3.8	13.1	16.7	3.8	8.5
Q8NA80;R4GN55;Q7Z739;B4DPX9;R4GMX0;Q658Z6;Q8N3V9;Q96MZ5;S4R3N5	YTHDF3;DKFZp451J085;DKFZp451A052		58.309	2.1	4.9	7.5	4.9	4.9	2.1
B4DPY0			18.118	30.4	30.4	64.6	53.8	49.4	49.4
B4DPY2			92.897	6	6	5.6	4.9	7.8	2
Q9H5W7;B4DX93;Q59GU5;B7ZA04;B4DPZ3;Q13409;F8W8S0	DYNC1I2		35.311	0	10.6	0	10.6	0	10.6
O15376;H0YE29;Q07960;B4DPZ4	ARHGAP1		25.225	8.5	0	8.1	0	8.1	0
B4DQ03;D3DPT8;B4DQG4;Q9HB90;Q9NQL2	RRAGC		31.695	9.7	9.7	9.3	5	4.3	9.7
B4DQ51;P45954	ACADSB		36.025	12.1	12.1	12.1	20.6	6.7	6.7
B4DQ79;P07948;Q6NUK7;A8K379	LYN		48.56	0	4.7	0	4.7	5.7	0
B4DQE4;P10588;F1D8R3;B6ZGU2;M0R175	NR2F6		40.42	2.1	0	9.5	13	2.1	4.8
B4DQI6;B4DUA9;Q549U1;Q13595	TRA2A;HSU53209		20.589	31.7	25.6	30.6	35.6	30.6	25.6
H7C2U6;B4DQI7;Q9BPW8;C9JDV8;F8WCR5;A8K4I8	NIPSNAP1		25.497	18.1	10.9	10.9	10.9	10.9	10.9
F5H7U0;B4E2U0;B4DQJ8;P52209;A9Z1X1;B4DV68;B4DL86;K7EMN2;K7EM49;K7ELN9;K7EPF6	PGD		50.793	0	2.6	3.7	0	3.7	4.6
H7BZ29;Q9HD23;B4DQL2	MRS2		20.568	0	0	12.6	11	11	0
B4DQM2;Q7KZN9	COX15		25.434	0	0	0	4.8	0	0
G3XA81;B4DQQ5;Q9BTX1;B4DZG6;B4DHA3	NDC1		63.157	3	6.8	10.9	14.1	9.3	6.8
B4DQT8;Q9NVJ2;B4E1J8;Q96BM9;B2R7U5;B4DI85	ARL8B;ARL8A		20.598	36.7	36.7	36.7	36.7	36.7	36.7
B9A067;B4DQY2;Q16891;H7C463;B4DT20;C9J406;B4DS66;B4DKR1;B4E2B5;Q3B7X4;Q05DN3;D6RAW4	IMMT		78.973	28.8	31.5	34.5	37.8	40.6	24.9
J3KMZ7;B4DQZ5;Q9H0H0	INTS2		133.38	1.5	1.5	1.5	2.1	4.7	1
B4DQZ7			122.56	8.1	9.7	10.6	15.7	11.7	6.7
Q2NLD0;B4DR18;O75110	ATP9A		100.27	1.6	2.8	1.6	2.8	2.8	1.6
P49588;B4DR45;H3BPK7	AARS		106.81	0	0	0	2	3.5	0
B4DR67;Q9Y673;Q9HC03	ALG5		25.365	7	7	16.5	7	24.8	7
F6Y097;B4DR82;Q92542;E7ENA9;B4DJN0;Q5T209;H0Y6T7;Q5T205;Q5T210;H0Y3Z4	NCSTN		63.31	5.3	5.3	5.3	14.7	12.8	5.3
Q02809;B4DR87;B2R5M9;B4DGN8;B4DHT1;Q5JXB9;Q5JXB8;Q5JXB7	PLOD1		83.549	18.3	20.6	31.5	22.8	27.6	17.6
B4DR91			21.062	23.7	12.9	22.6	12.9	22.6	23.7
B4DRA0;Q6N037;B4DLM0;B3KWX7;Q68DD9;B4E1M7;Q14498;Q7Z3L0;E1P5S2;Q6MZY7;H0Y4X3;B7Z4L7;G3XAC6;Q5QP23;Q5QP21;Q5QP22;G3V5Z6;H0YJJ3	DKFZp686A11192;DKFZp781C0423;RBM39;DKFZp781I1140;DKFZp686C17209		56.41	35.9	31.7	32.5	33.9	35.7	31.7
F5H3K2;H0YGK4;F6TFQ5;B4DRA4;E7ENF1;G5EA44;B4DWJ9;Q96C57;F5H7W8	C12orf43		20.499	11.2	11.2	11.2	11.2	11.2	11.2
B4DRD5;Q9BRT9	GINS4		12.057	0	12.8	12.8	0	12.8	0
Q9H019;B4DRE5;E9PRW1;E9PSD6;C9JF50;E9PLU1;E9PRK5;E9PLD2;B3KPT5;B2RAQ5	MTFR1L		31.957	0	0	0	11.3	0	0
B4DRG9;F8VV04;B7ZKM0;Q15020;B4DYA2;B4E3R6	SART3		74.288	7	7	5.8	3.3	9.1	0
B4DRK1;P10071	GLI3		163.34	1.4	0	1.4	0	1.4	0
Q5JW01;B4DZ20;F5GZP8;Q7Z5G9;Q5JVZ5;Q96JJ3;B4DRL5	ELMO2		33.223	0	0	6.4	0	6.4	0
Q8NDP0;B4DRN6;Q9Y2T2	DKFZp586G1518;AP3M1		32.976	14.8	12.1	16.5	16.8	12.1	7.7
Q9BWM7;B4DRS6;S4R3N9	SFXN3		35.978	24.3	22.8	40.6	28.9	33.8	20.6
G5EA06;B4DT94;Q92552;B4DRT2;Q6PKB3;D6RH20;Q8N6F2;B4DKI9;D6RJC7;E5RJ73	MRPS27		41.329	25.7	12	17.9	29.3	22.6	12
B4DRT3;Q504U3;H3BN34;H3BQZ3;H3BU13;B4DPM0;Q16716;P30613;Q16715;O75758	PKM2		55.926	17.2	13.3	33.3	37.8	12.5	16.6
F5GYA2;B4DRT6;Q6FHS8;E5KTA6;P13051;E5KTA5	UNG		28.538	5	0	0	5	0	5
F5H5G8;B4DY87;F5GXC8;B7ZAF6;B4DRV2;Q9P2R7;E5KS60;E5KS55;Q6N0B1;Q7Z503;B7Z9S6;Q9Y4T0;Q5T9Q5;Q5T9Q8	SUCLA2;DKFZp686D0880;DKFZp564P2062		36.034	19.5	16.7	21.3	18.5	26.4	16.7
E7EUM5;B4DRV5;B4DT35;Q7Z3B4;Q53H29;Q53FD7;Q9NSY5	NUP54		37.349	0	10.1	10.1	15.3	15.3	0
B4DRY5;Q4LE60;O14787;K7ESG1	TNPO2 variant protein;TNPO2		99.665	5.8	5.8	5.8	5.8	8.1	2.4
B4DS07;Q9UJW0	DCTN4		27.227	5.5	5.5	5.5	12.6	5.5	5.5
B4DS09;Q15059	BRD3		44.956	0	0	3.2	4.4	0	0
I3L0H8;B4DS24;Q9NUU7;Q9HBZ9;Q69YM2;B4DRZ7;I3L352;Q7Z4W5;H3BTB3;H0YD26;H3BMQ5;H3BN59;Q68DY7;E9PR46;Q2NL95;B4DHI6;J3QL17;Q9UMR2;Q53G16;Q9UHL0;H3BQK0	DDX19A;DDX19L;DKFZp762C1313		50.519	8.1	0	5.6	5.6	8.9	0
Q59HA5;B4DS37;Q5U4P5;E9PGR2;O14976	GAK		130.79	3.8	3.8	2.8	2.5	2.5	2.5
C9JHU6;C9JUM0;B7ZA47;B5MCU4;B7ZAJ5;B4DS38;Q9H6V9;B5MDU6	C2orf43		14.957	7.7	7.7	7.7	7.7	7.7	0
B4DS68;Q5VYB9;Q86VZ4	LRP11		26.224	9	9	0	0	9	9
Q9UQ60;Q9UP03;Q5JNW1;Q03519;Q59H06;B4DS72;E7ENX8;Q9UMW6	TAP2		53.764	0	0	1.9	10.6	2.9	0
Q5VW28;O00712;B4DS74;Q5VW27;Q5VW30;Q5VW26;Q5W0Y9	NFIB		47.441	2.4	7.9	12.9	16.4	10.5	0
B4DSE1;Q9NVC6;E9PM72;E9PJZ4;E9PKQ4	MED17		69.756	4.2	6.8	10	0	12.6	2.6
B4DSG7;E9PFH1;Q4ZFY0;Q6FGR9;Q6FGN7;D3DP96;P61587	RND3;ARHE		11.865	12.1	12.1	12.1	0	12.1	12.1
B4DSH5;Q4QQH1;O94991	SLITRK5		79.765	2.4	2.4	8.2	2.6	4.6	4.6
Q5SW02;B4DSJ9;Q5SVZ6	ZMYM1		120.61	1	1	1	0	1	0
E7EP00;B4DSN3;G5EA31;P53992;B7ZAY6;B4DZT4;F6RFB3;B4DQ22	SEC24C		106.62	4.3	5.8	9.6	12	4	4
B4DSP5;Q59FK0;Q00973;F8TDK6;F8TDK4;F8TDK7;F8W1A7;F8VU35;Q8N636;A8K0X5;B4DE26	B4GALNT1		33.144	0	0	0	9.9	6.2	0
F5H365;B4DSQ5;Q15436;B4E0Q9;F5H6C4;B4DF60;B3KXI2;G3V4V1;G3V1W4;G3V3G5;G3V2R6;G3V5X8;G3V4Q2	SEC23A		82.968	5.3	6.5	6.5	14.7	13.6	1.6
B4E1A5;B4DSQ6;O75448;F5GY88;B4E0S3;B4DDR8;F5H5K2;B4DV99;B9TX72;B9TX73;B9TX62;B9TX74;B9TX64;B9TX63;B9TX65;E9PFL1;B9TX69	MED24		99.686	8.6	5	5	8.3	6.8	5
Q8IZX9;B4DSS7;Q9BZM5	ULBP2		24.504	0	0	8.3	0	8.3	0
B4DST4;H7C269;Q8NDV7	TNRC6A		20.872	0	0	0	10.4	0	0
B4DSU0;Q12772	SREBF2		119.62	0	0	0	2.4	1.4	1.4
B4DT15;Q9BQ52;G5E9D5;B3KT00;B3KSU9;B4E365;E7ES68;H7C2I4;J3QRS2;J3QL08;J3QLK4	ELAC2		90.6	18.4	14.1	21	22.7	21.3	14.1
B4E0X8;Q96AE4;B4DT31;E9PEB5;B4DWL1;Q6PJY1;Q59FU3;C9JSZ1	FUBP1		66.231	10.5	18.8	23.1	22.9	24.3	14.9
B4DT58;Q92785;J3KMZ8;E9PN04	DPF2		23.598	0	0	0	12.1	0	0
F8W840;B4DT65;Q9BYJ9;B3KTL8	YTHDF1		55.334	0	0	2.8	10	0	0
J3KN87;O14757;E7EPP6;B4DT73;E9PJI4;E9PPA5;E9PKQ3	CHEK1		49.019	4.9	0	2.5	0	4.9	0
B4DTA2;O14979;B4DGN3	HNRPDL		30.214	33.2	28.8	36.2	33.2	36.2	15.9
F5GZ19;B4DTA8;Q13219	PAPPA		73.548	0	0	3.5	3.5	0	0
H0YA96;H0Y8G5;Q12771;B4DTC3;Q14103;D6RAF8;D6RF44;D6RBQ9;F5H6R6;B4E0W4;D6RD83	HNRNPD		23.811	40.5	31	42.9	39.5	35.7	36.7
B4E3T2;F5H148;B7ZB55;B4DTK6;H3BMT1;Q9NYV6;O75703;Q3MHU9;B4E0J7;B4DI97;B4DZL9	RRN3;A-270G1.2		70.875	0	6.3	6.3	4.5	0	0
B4DZ24;Q86VM9;E7ERS3;B4DTK7;H3BPD0;Q86YU5;H3BP01	ZC3H18		38.979	0	5.4	5.4	5.4	14.5	0
B4DTL8;B4DTL2;E9PGC0;B4DTX4;P20936	RASA1		95.087	0	0	1.3	0	0	0
F8VUC8;B4DWE7;B4DTS8;H0YI20;F8VXY3;P00973;Q3ZM02	OAS1		19.879	0	0	0	13	0	0
B4DTT8;Q96GA3	LTV1		21.634	0	0	0	19	0	0
F5H845;B4DTV1;F5GZY0;B4E3I5;Q06481	APLP2		63.548	3.4	3.4	3.4	3.4	3.4	0
B4DTW0;C9J367;H7C5Q0;C9J713;Q96IZ7	RSRC1		19.72	5.9	5.9	5.9	5.9	5.9	0
E9PKP4;H7BY18;E9PQ08;F6MF51;E9PJA2;B4DTX0;Q59H07;P09603	CSF1		13.253	17.7	17.7	17.7	17.7	17.7	17.7
B4DTY3;Q6IA16;Q9H1E3	NUCKS;NUCKS1		17.153	0	0	13.5	0	0	0
B4DTY8;P56199	ITGA1		130	2.6	6.8	6.1	9.6	7.8	4.3
Q05DN2;P09913;B4DTZ5;Q8IZ03	IFIT2		48.07	0	0	3.4	3.4	0	0
B4DTZ7;Q68DH5	LMBRD2		69.334	0	1.2	1.2	0	0	0
B4DU07;K7ENF1;K7ESC7			66.456	15.4	18.4	14.9	24.3	25.7	18.6
D3DVL7;Q969Z0;B4DU42;B3KRS4;B3KMT3;B3KM73;C9J7P5;C9IZN7;H7C4R5;C9J5A2;C9J347	TBRG4		65.007	25	25	24.1	27.6	35.7	20.3
M0R253;M0QX43;B4DU50;B4E3M2;Q5J8M5;P49366	DHPS		14.555	0	13.6	13.6	13.6	0	0
B4DU91;Q9Y6I3	EPN1		55.832	5.8	5.8	10.1	10.1	5.8	5.8
B4DUC9;Q8WW59	SPRYD4		14.456	15.5	15.5	24	24	24	15.5
B4DUE4;C9JQV3;Q8N1F8	STK11IP		71.077	2.3	2.3	2.3	2.3	0	2.3
B4DUI2;Q9UKS6;D3DQR0;E9PIY1;E9PJ75;E9PNM9;B4DV80;E9PIZ6;E9PJ33;H0YDM6	PACSIN3		48.272	10.5	7.8	10.5	13.3	10.5	4
B4DUN4;Q96CM3	RPUSD4		20.7	35.3	35.3	19	35.3	35.3	35.3
D6W5E6;Q53QE9;Q16851;E7EUC7;B4DUP2;B2RAN1	UGP2		38.765	5.8	5.8	2.6	5.8	0	5.8
Q5T6W5;B4DUQ1;Q5T6W2	HNRNPK		47.557	33.9	33.9	36	50.5	46.7	29.2
B4DUS0;Q9P287;B4E318	BCCIP		32.985	21.7	21.7	24.5	30.3	21.4	18.6
Q8N9T8;D3YTE0;B4DUT2	KRI1		82.597	0	0	0	2.1	2.1	0
Q96B43;F8VRR3;Q8NB11;G3XA91;B4DUX5;F8VQZ7;P50579;G3V1U3;B3KWL6	METAP2		28.23	19.8	19	11.9	19	11.9	19
J3KRD5;J3QQN6;J3QR27;J3QLU1;J3QKQ0;J3QRD0;J3QL02;J3KSV5;J3QKT2;B4DV28;Q96KP4	CNDP2		9.4187	0	20.5	20.5	20.5	20.5	0
Q7Z6V3;B4DV31;P56589	PEX3		20.466	0	0	0	9.3	0	0
B4DV74;Q9BWU0	SLC4A1AP		55.769	1.8	1.8	1.8	0	1.8	1.8
B4DV85;P10398;Q96II5	ARAF		52.251	1.9	0	0	0	3.8	0
B4DV94;B4E1J0;F5H2F6;B4E0K4;Q96AQ6	PBXIP1		57.589	4.1	4.1	2.4	6.5	4.1	4.1
Q9BVJ8;H3BS10;P06865;H3BP20;B4DVA7;Q6PJ76;G3XL81;E9PGL4;B4DVL8;H3BU85;H3BTD4	HEXA		47.094	0	5.4	7.3	2.7	10	4.6
B4DVB1;B4DJE7;H0YDT5	ACADM		32.078	28.2	29.2	28.2	26.1	29.2	29.2
Q15717;B4DVB8;M0QZR9;M0R055	ELAVL1		36.091	26.7	22.7	22.4	26.1	26.7	22.7
B7ZAM9;B4DVD7;Q9UBQ5;K7ES31;K7EMQ9;K7ERF1;K7EQM4;B4DQ48;K7EK53	EIF3K		24.484	23.2	23.2	23.2	16.6	29.9	23.2
B4DVE7;Q6ICS0;Q5T0G8;P50995;Q59EP1;B4DPJ2;B7Z6L0;H0Y6E1	ANXA11		51.242	2.5	2.5	10.8	4.9	4.9	2.5
B4DVJ0;P06744;K7EQ48;B4DE36;K7ERC6;K7ENA0;K7EIL4;K7ERK8;K7ELR7;K7EP41;K7EPY4;CON__Q3ZBD7	GPI		59.99	16.2	13.2	21.1	12.2	13.4	12.2
B4DVK1;B4E013;Q7L4X7;Q96CS0;Q9NZM5;Q53YP0;B4E1N4;M0QX73;B4DND9	GLTSCR2		30.243	5.3	5.3	0	12.9	5.3	5.3
B4DZZ8;B4DVK8;Q92504	SLC39A7		39.599	7	7	7	7	7	0
B4DVV7;Q96GW9	MARS2		58.478	6.2	6.2	9.6	8.3	9.6	6.2
B4DVW7;O75530;E9PJK2	EED		42.37	6.5	4.1	6.5	0	4.1	4.1
B4DVY2;P67936;B4DTB1;K7ENT6;K7ERG3;K7EMU5;K7EPV9;K7EPB9	TPM4		26.221	44.5	41.5	51.1	53.7	51.5	38
K7ERA3;B4DVZ5;Q92791	LEPREL4		25.874	10.4	10.4	10.4	5	10.4	10.4
B4DVZ9;O60331;Q7KYT4;B4DIG7;O14986	PIP5K1C;STM7;PIP5K1B		70.185	0	0	2.2	2.2	7.3	2.2
Q6YP21;B4DW13	CCBL2;hCG_23341		51.4	2.6	2.6	2.6	0	0	0
B7ZAX5;B4DW43;Q01415;H0YLL3;H0YLL8	GALK2		47.635	4.1	7.6	3.5	0	7.6	0
P17096;H7BYM6;B4DWA0	HMGA1		11.676	0	23.4	0	23.4	0	0
Q9UIR2;Q5TB52;O95340;E7ER89;B4DWB5	PAPSS2		30.141	6.4	6.4	6.4	0	6.4	6.4
Q9NVF8;B4DWC4;Q9Y696;Q6FIC5;B3KTR3;A6PVS0;Q7Z2R8;Q86YM0;O15247;Q53G01;B2RAZ0;Q9NZA1;Q96NY7	CLIC4		23.394	5.8	17.3	5.8	5.8	9.6	17.3
B4DWH1;Q9Y6I8;Q6FIF5	PXMP4		15.69	0	0	12.5	0	0	7.6
B4DWI1;Q9UJ83;E9PEN4;B4DXI5;B4DXR1;C9J306;B4DRJ1;C9JJM7;B3KPX4;Q7Z773;F8WCH9	HACL1		61.064	31.9	23.6	21.1	26.5	22.1	27.8
B4DWI8;Q8WXF1	PSPC1		52.579	11.4	8.4	11.4	8	11.4	8
B4DWJ6;H0YLB7;H0YKU8;Q6JHV3;H0YMI4;Q9Y6I4;H0YM72;Q9Y2R8;B3KMX7;Q498Y2	USP3		30.888	6.3	10.7	6.3	0	6.3	6.3
B4DWQ2;P27037	ACVR2A		45.712	0	0	0	0	3.7	0
B4DWU3;E9PMG2;P50897;E9PP28;E9PK48;E9PNU2;Q5T0S4;E9PIA8	PPT1		26.054	16.4	16.4	6	29.7	28	16.4
B4DWW1;P40616;F8VYN9;B4DR16;F8VP99;F8VP63;B4DZG7	ARL1		18.565	19.5	0	20.7	5.5	14	0
F5H4G7;O60684;F5GYL8;B4DWX3;B4DII5;Q5TFJ7;S4R3E5;G1UI19	KPNA6		59.667	6.6	8.6	8.6	16.1	15.2	6.6
F5H843;B4DWX9;F8W0N3;O60669	SLC16A7		41.718	6.6	6.6	6.6	6.6	6.6	6.6
E7EVQ6;B4DX34;Q9UNR6;Q14534;B4DHX0;Q5HYI4;E5RJH9	SQLE;ERG1;DKFZp686B0215		53.067	8.4	5.2	0	11.3	5.2	2.7
Q96KB5;B4DX68;E5RIE1	PBK		36.085	4	4	0	0	8.7	4
Q99757;B4DX69;M0QXH0;F8WDN2	TXN2		18.383	22.3	12.7	12.7	22.3	12.7	12.7
O00148;B4DX78;B1Q2N1;K7EQN7;Q69YT6	DDX39A		49.129	40.3	36.8	41	43.6	43.8	42.2
I3L1H4;I3L4X7;B4DXA1;Q13227;I3L3Y9	GPS2		16.772	27.2	27.2	0	27.2	0	27.2
E7EVL4;B4DXB6;Q9H490	PIGU		48.22	4	0	4	4	4	0
Q9NP81;M0QWZ7;E7EX87;B4DXB9;M0R2C6;M0R259;M0QX29;B4DJM9;Q8NH31	SARS2		58.282	12	7.9	12.2	27.8	15.3	9.1
B4DXH2;P53365;B4DUZ3;E9PRV8	ARFIP2		35.758	8.2	8.2	8.2	9.4	5.6	8.2
K7EPI3;Q0P656;B4DXH5;Q9H6Y6;K7EIJ6;Q9ULV0	MYO5B		19.706	9.9	0	0	0	0	0
Q7Z2W9;B4DXI4;F5H7V8;H3BUY0	MRPL21		22.814	14.1	20	14.1	20	20	14.1
K7ELP2;M0QYM3;B4DXI6;Q96GY3	LIN37		2.1596	0	0	0	68.4	0	0
B4DXP4;Q99871	HAUS7		29.457	0	0	4.9	0	0	0
B4DXP5	PCBP2		33.926	49.4	49.4	50.6	53.4	49.4	44.4
F5H3I4;B4DXP9;R4GMT0;P61163;B4DMT4;B4DM97	ACTR1A		34.557	5.3	5.3	19.9	25.2	22.5	5.3
K7EM93;K7EIL9;K7ES22;K7ELW9;B4DXU6;Q9NVP2	ASF1B		5.3901	41.7	0	0	0	0	41.7
B4DXU8;B4DZW7;G3V256;Q6PJT7;G3V2X4;G3V473;G3V240;G3V572;G3V3R9;G3V3Y4	ZC3H14		61.382	0	0	0	6.4	2	0
B4DXV9;Q7L592;C9J236;C9JS27;B4DQY3;C9JEL7;C9JP36	NDUFAF7		46.106	5.8	11.6	12.1	5.8	4.6	7.2
B4DXW4;Q9H078;H0YGM0;F5GX99;Q7Z777;H0YFF5;F5H7A5;F5H392;S4R372	CLPB		57.663	27.7	24.7	30.6	22.5	24.7	19
B4DXX1;Q7Z2T5;B2R713	TRMT1L		65.033	6.9	0	6.9	6.9	6.9	0
B4DY23;Q54A51;P35613;I3L192;B4DNE1;A8MZ77	hEMMPRIN;BSG		28.432	18.3	12.2	31.7	15.6	29.4	15.6
Q9BTA4;B4DY28;Q6ZMS3;Q5U0J2;P21291;B4E2T4;E9PS42;E9PND2;Q6AI18;Q59EQ5;E9PP21;B3KVC9;A8K268;Q6AWD1	CSRP1;DKFZp686M148		17.822	8.9	8.9	32.1	13.1	8.9	0
B4DY33;P85037;B3KV39;U3KQ26	FOXK1		61.966	14.1	14.1	5.5	13.9	11.8	14.1
B4DYB4;Q8NFH5;C9IYQ7;F8WCF5;F8WEL4;A8K0N6;A8K3Z5;C9JWU7;C9JIY9;B4DP57	NUP35		33.12	11.3	11.3	15.5	11.3	10.4	11.3
J3KN10;B4DYG5;Q4LE69;D3DX33;P42356;Q8N8J0;B4DSG9;B4DQC6;A4QPH2;B2RBS0	PI4KA;PIK4CA variant protein;hCG_1999854		236.83	2.3	2.3	2	3	2	0.6
B4DYH4;H0Y6Z8			178.74	6.8	3.3	11.1	10.6	9.3	4.5
B4DYI0;Q92805;Q59HA1	GOLGA1		76.854	6.6	3	12.2	6.6	6.5	3
B4DYM7;Q6UVJ0	SASS6		71.171	0	0	2.4	0	0	0
C9JUM8;B7ZB11;B4DYN8;Q8TCB0	IFI44		22.177	0	11.8	0	0	0	0
B4DYQ3;Q7Z3Z5;H0Y7P1;Q93074;H0Y6W6;Q7Z2E0;B3KXY0;F8WAE6;B7ZMI1;Q86YW9	MED12		222.43	3	3.5	3.9	3.8	4	0
Q32Q67;G8JLD5;O00429;J3KPI2;Q59GN9;D3DUW7;D3DUW6;B4DYR6;D3DUW5;B4DGC9;B4DPZ9;F8W1W3;F8VUJ9;H0YI79;F8VR28;F8VYL3;B4DDQ3;F8VZ52	DNM1L		64.147	3.3	3.3	5.7	14.3	9.4	0
Q96MW5;B4DYU2	COG8		68.423	3.6	3.6	3.6	7.5	3.6	3.6
B4DYU9;Q13416;C9JK08;B8ZZ80	ORC2		58.667	4.1	4.1	7.8	7.8	7.8	4.1
B4DYX7			139.5	1.7	4.9	1.8	4.4	3.5	1.8
F8WAJ0;B4DYZ1;Q9H8H2;B4E3G7	DDX31		80.945	11.9	6.6	10.8	10.9	12.5	4.2
E9PM91;E9PNC0;E9PRK3;Q569I8;Q05BV7;Q32MZ9;Q15054;B7ZAQ5;B4DYZ7	POLD3		12.171	0	0	0	0	0	12.6
B4DZ28;Q5SQH4;O60231;Q9P186;Q5SQH5	DHX16		112.45	3.7	2	6.4	3.7	3.7	3.7
F5H6M9;B4DZ41;O95696;Q86X06;B4E3L9;Q59G93;J3KQ61;Q9Y4Q3;J3KNX6;B7Z926;Q5CZ83;B4DZC2;B7ZLN5;Q17RB6;Q9ULD4	BRD1;DKFZp434B094		84.26	0.9	0.9	0.9	6	1.5	0.9
B4DZ87;O94826;B3KQK5;B3KQK0	TOMM70A		56.93	9.2	9.2	16	19.4	19	9.2
B4DZ88;Q86UP2;Q5GGW3;G3V4Y7;H0YJZ8;G3V5G2;B3KWP6;B7Z6P3;G3V5P0;H0YJV5;Q6PDF7;Q3SWV9;H0YJP2;B3KP76	KTN1		152.99	13	11.6	23.7	18.7	20.9	9
B4E319;Q9C0C7;B4DZ97	AMBRA1		63.286	0	0	0	4.3	0	0
B5MC49;B4DZB2;Q86XA9;F5H619;F8VQQ6	HEATR5A		123.38	0	0	1.3	0	3.1	1.3
B7ZAX9;B4DZC0;O60264;Q4W5G3;Q4W5H1	SMARCA5		116.77	13.1	12.6	15.3	14.1	13.8	11
B4DZC9;Q9H2G2	SLK		119.86	0	0	1.2	0	0	0
P78344;D3DQV9;Q59G42;B4DZF2;H0Y3P2;Q2TU89;H0YCH5;H0YEC5;H0YD77;H0YE44;H0YCF8;E9PKF8;H0YEN8;H0YDC0;Q3LIE0;H0YE22	EIF4G2;AAG1		102.36	14.3	19.4	14.7	15.3	15	11.2
B4DZH7;E2PSN0	RBM26		38.568	0	0	3.5	9.5	0	0
B4DZI8;P35606;H0Y938;B4E2C9	COPB2		99.045	6.5	6.5	7.1	6.2	10.6	6.6
B4DZJ6;F8W726;B4DYY5;Q14157;Q5VU77;H0Y5H6;H7C2T8	UBAP2L		93.939	10.8	7.5	7.5	3.7	10.8	10.9
B4E0Q4;B4DZJ7;O00267;B4DJK4	SUPT5H		104.38	6.1	4.4	6.1	8.5	4.4	3.5
B4E2V5;B4DZK8;P27105;B4E310	STOM		25.964	38.8	42.2	46.8	51.5	62	35.4
J3KMW4;B4DZL4;Q92674	CENPI		85.135	0	0	0	2	0	0
B4DZM3;Q53FR7;P56182;Q6PJJ2;Q96J73;D6RE82	RRP1		46.15	0	0	3.2	10.6	15.3	0
H3BR51;B4DZN9;Q6P4F7;H3BQ41	ARHGAP11A		52.735	0	0	3.8	7.2	3.8	0
B4DZP4;O43237;B4E2E0;B4DHD8;J3KRZ2;J3KRI4	DYNC1LI2		45.004	0	0	3.6	8.7	13.3	0
H0YDJ3;F5H2U2;B4DZQ5;Q13523;D3DWH5;Q15456	PRPF4B		68.4	15.2	12.3	16.9	21.5	21.5	19.8
E9PDE8;Q53ZP9;O95757;B4DZR0;E7ES43;D6RJ96;B3KNM0;B4DXT2	HSPA4L		91.953	7.5	9.3	8.6	17.2	11.3	6.2
B4DZR9;Q9UQR0;B4DRC2;H0Y6S1	SCML2		63.261	0	0	0	15.8	5	0
B4DZT1;Q9H8Y5;C9JS61	ANKZF1		41.591	4.1	4.1	5.4	0	0	0
E7EQV3;B4DZW4;P11940;E7ERJ7;B4DQX0;B3KT93;H0YAR2;Q2VIP3;Q9H361;Q5VX58;Q3ZCS4;H0YAP2;H0YBN4;E5RGH3;H0YB86;E5RJB9;B1ANR1;E5RH24;E5RHG7;H0YAS7;H0YAS6;H0YB75;Q4VXU2;H0YC10;Q4VY17	PABPC1		65.747	28.9	28.9	30.6	30.6	27.7	27.4
B4DZY7;Q14393;J3KP07	GAS6		59.589	4.6	4.6	0	4.6	4.6	4.6
B4E012;Q03164	KMT2A		84.943	2	2	2	2	2	2
B4E014;Q9UBD5;B4DZ51;B7Z8A5;B7ZAI3;Q6IBJ0	ORC3		75.031	5.2	7.6	7.6	6.5	8.5	7.6
B4E022;Q53EM5;P29401;B3KSI4;B3KPZ8;B4DVU1;E9PFF2;Q6MZE3;F8W888	TKT		62.878	35.2	32.6	40.6	37.3	35.2	32.6
B4E027;R4GNG3;F8W7V0;F8WAK2;F8VXI9;Q14161;Q68DM7;F8W822;B4E2E7;Q6FI58;B5BU58	GIT2;DKFZp686G01261		67.145	4.3	2.5	0	0	2.5	2.5
B4E303;B4E074;Q9NVX2;K7EN33;K7ERN7	NLE1		48.593	9.7	7	9.7	7	9.7	7
B4E091;H7C1L2			77.406	12.2	13.9	11	15.1	16.5	12
Q9BTG3;B4E0A3;Q5SYW2;Q9ULV3;F5H2X7;F6WSM2;F6VD24;H0Y5D5;B7Z3U7;Q96KB7;B0EXJ7	CIZ1		92.787	5.6	9.6	1.3	3.9	1.3	5.3
B4E0E1;P09874;B2R5W3;Q05D33;Q6PJL0;Q5VX84;Q5VX85	PARP1		111.13	16.7	15.6	19.6	26.1	21.3	14.6
B4E0F7;Q5TBH9;Q5TBI2;Q8NDD1	C1orf131		26.678	8.8	8.8	8.8	18.8	8.8	8.8
B4E0G1;P48730;H7BYT1;H0Y645;B4DIJ9;B0QY35;B0QY34;Q59FJ7;Q5U045;Q53EZ1;P49674;B3KRV2;J3QQI9;B0QY36;H0Y2N6	CSNK1D;CSNK1E		40.929	15.1	15.1	11.2	10.9	7.5	8.1
B4E0H8;P26006;Q59F03;D6R9X8;B4DDT0	ITGA3		115.17	6.8	9.7	10.3	9.5	8.6	6.8
B4E0K0;Q5JRG1;H7BYF2;Q9BVL2;B3KW23	NUPL1		46.068	3.2	7.7	7.7	7.7	16.1	11.6
Q6V3B1;G3V563;G3V5L1;G3V2R5;Q8IYC6;B4E0K3;Q8TAX8;P61244	MAX		11.026	0	16	0	0	0	16
B4E0K5;Q16539;L7RSM2;E7EX54;B5TY33;B5TY32	MAPK14		32.357	0	0	12	0	5.3	0
Q5ST30;B4E0K6;B2RDZ1;B7ZL25	VARS2		118.49	2.4	2.4	2.4	2.4	4.1	2.4
Q96DI9;Q9BY77;B4E0L0;B4DMM2;Q8WUT1;F8WCX5;Q659C6	POLDIP3		45.658	7.2	10.6	16.8	16.8	16.8	7.2
B4E0N6;Q969X5;H0YBZ3;F2Z3Q5;F2Z2U2;F2Z3A2	ERGIC1		26.259	20.4	24.7	20.4	35.7	35.7	16.2
B4E0T1;Q8N4T4	ARHGEF39		24.953	10.7	10.7	10.7	10.7	10.7	10.7
F6RY50;B4E0W3;Q96FS4	SIPA1		101.82	2.7	2.7	2.7	2.7	0	2.7
P61769;F5H6I0;B4E0X1;H0YLF3;A6XND9;A6XMH4;A6XMH5	B2M		13.714	29.4	18.5	37.8	26.9	29.4	26.9
Q10589;B4E0Z6	BST2		19.769	8.3	8.3	8.3	8.3	8.3	0
Q53HA9;E9PPF2;B4E123;E9PM19;P29597;H0YE41	TYK2		91.712	0	1.3	1.8	0	0	0
I3NI02;I3L3V4;I3L4Z6;I3L0K1;O14653;E7EQ34;B4E141	GOSR2		11.095	16.3	16.3	16.3	16.3	16.3	16.3
B4E162;Q96I60;P08237;Q7Z683;Q7KYX9	PFKM;DKFZp779O048		66.783	1.6	0	1.5	0	1.5	0
M0R0M7;O00184;Q53GF4;Q15833;E7EQD5;B4E175;M0R0D4;B4DY46;M0R376;M0R1A1	STXBP2		45.873	8.3	8.3	15.7	7.4	11.3	0
B7ZA56;B4E184;Q96CV9	OPTN		59.559	0	0	2.5	2.5	2.5	0
B4E1D9;Q05DL3;D6REM4;Q71TU5;P48729;Q8N752;Q6PJ06;E7ETM0;B4DER9;H0Y9X2;U3KQK7;B4DFH4	CSNK1A1;CSNK1A1L		26.745	21.9	21.9	21.9	16.2	15.8	21.9
B4E1G1;Q9BUN8;E5RGY0	DERL1		17.033	0	9.3	9.3	7.3	0	0
G5EA38;B4E1G9;Q5T440	IBA57		17.602	16	0	16	16	0	0
B4E1K7;Q9UJZ1;Q6ZNW0;F2Z2I8	STOML2		33.337	50.2	38.6	47.3	43.7	54	38.6
B4E1N1;Q6NXE6;H0YGL0;H0YGQ5;H0YH65;Q68CW5	ARMC6;DKFZp762A1314		44.118	3.9	3.9	3.9	6.4	3.9	0
B4E1Q1			55.02	31.9	31.9	37.3	37.3	44.9	26.5
B4E1Q7;P11182;Q5VVL7	DBT		32.946	27.9	23.9	27.9	45.5	24.9	29.6
P60953;B4E1U9;Q5JYX0;Q9UJM1;E7ETU3;B7ZAY4;B4DMH5;Q9UJM0	CDC42		21.258	40.3	40.3	41.4	41.4	41.4	31.4
E7EM93;B4E1W3;Q9BQG2	NUDT12		50.051	0	0	0	0	5.4	0
B4E205;O95486	SEC24A		96.272	2	3.5	3.5	3.5	5.5	1.5
Q96H55;B4E218;B7Z1T7;K7EP95;K7EJW5;B4DSL5;K7ES03	MYO19		109.13	3	7.1	10.5	13.2	6.8	4.9
Q8NDH0;E9PDU5;B4E256;Q9NNW5;Q6PKC6;B3KRR8;B4DK45;Q6AZD6;Q9H9M3;E9PBK6	DKFZp434F1720;WDR6		92.715	1.7	1.7	0	2.2	1.7	1.7
B7ZAP5;B4E257;P55317	FOXA1		45.467	0	6.6	0	0	0	0
P53367;B4E273;Q8N8M9;B7ZA10;B4DS69	ARFIP1		41.738	0	0	0	10.7	5.9	0
Q6NUK1;B7ZB41;B4E290	SLC25A24		53.354	17	14.7	14	12.2	12.2	12.2
E7ERC6;H0Y9V7;B4E295;P98194;B4E2Q0;Q59G44;H0Y8X9	ATP2C1		97.543	2.8	1.6	3.4	3.7	1.6	1.6
B4E299			99.677	28.3	30.1	32.5	41.5	41.6	24.9
K7ELV6;K7ENX8;K7EJV5;Q6ZR81;K7ELT6;B4E2A3;K7EMY9;K7EPM4;Q53XX5;Q14011;K7ER40;K7EQR7;B4E2X2;D6W5Y5;K7EQX4;K7ENN6;K7EIF7;K7EQL0	CIRBP		7.7876	30	48.6	48.6	48.6	30	0
Q9UH99;B4E2A6;Q6NT72;J3KQE0;B4DIU6;Q2T9F7;A8K129;B0QY60;B0QY68;B0QY66;B0QY67;B0QY64	SUN2;UNC84B		80.31	10.7	10.7	19.8	13.5	23.3	7
C9JBL0;B4E2B9;E9PHV6;E9PBK3;E7EUA7;Q53TD0;P23497;H7BYP4;Q9H930	SP100;SP140L		21.98	0	4.7	8.8	8.8	4.7	0
E7END2;B4E2E5;E9PHV5;P28290;B4DP45;B3KXT1;E7EUL7;B4DQT6	SSFA2		119.2	3	3	3	10.8	5.4	3
B4E2F1;Q96PP9;D3DT27	GBP4		15.774	0	0	13.6	13.6	13.6	0
B4E2F3;Q96JB2	COG3		75.765	0	2.9	4.5	3.2	3.2	0
B4E2F6;H0YFV6;Q86U44;F5H6D8;B4DTN4;B3KSH0	METTL3		33.149	0	5.2	8.9	0	0	0
B4E2G8;P35221;G3XAM7;B4DKT9;F8W845;B4DU00;B3KSR8;E5RIB1;E5RJL0;E5RIE0;E5RHV7;E5RGY6;E5RG03;E5RFM3;E5RFM5;E5RJP7;E5RGD2;E5RFK9;E5RGG4;E5RJ43;E5RGS1;E5RGU3;E5RHJ5;E5RFG3;H0YBB8;E5RGY7;E5RJ41;E5RIC3	CTNNA1		98.383	21.9	28.5	22.6	30.6	28.6	18.6
C9J4K0;B4E2G9;Q9BVC5	C2orf49		21.356	10.5	10.5	10.5	10.5	8.9	10.5
Q99985;F5H1Z7;B4E2I9;Q75MX0;B4DRL8	SEMA3C		85.206	6.5	8.5	6.5	4.7	7.2	4.5
B4E2J1;Q8NBU5	ATAD1		30.634	11	4	10.3	16.8	16.8	11
B4E2K2;C9JVY5;Q9Y2D5	AKAP2		103.54	3.7	4	7.2	12.3	5.5	2.2
B4E2K6;E9PMR6;Q9NZN5;B4DGW2	ARHGEF12		143.95	0	2.2	1.5	0	0	0
B4E2S2;Q9UKK3	PARP4		112.79	1	2.1	1	1	2.1	1
B4E2S3;Q14699;G3XAJ6;B4DVC8;Q8N5I0;C9JWQ9;F8WAR1;C9JRN3;C9JHG2;Q5JB43;B4E1H7;Q9BRA3;E7EPF2;D3DPB2	RFTN1		86.704	5.4	10.5	5.1	9.3	7.4	4.4
B4E2W0;P55084;F5GZQ3;B4DY96;B4DDC9;B5MD38;D6W539;C9JEY0;C9JE81;C9K0M0;Q92799	HADHB		48.879	40.3	41.4	39.4	37.6	46	41.4
B4E2Y2;O95155;K7EP75	UBE4B		121.37	1.4	2.9	1.1	1.5	0	2.9
B4E2Y4;Q5U0B3;K7EJR3;R4GMR5;P48556;K7ENY6;K7EJC1	PSMD8		23.847	7.8	15.2	6.9	7.8	7.8	14.3
P10619;B4E324;Q59EV6;Q5JZH0	CTSA;PPGB		54.465	5.2	2.3	0	10.4	7.5	5.2
F8WD00;B4E343;Q9BVJ6;O60531;Q5TAP6;Q08E77	UTP14A		82.214	6.1	7.4	5	7.1	8.6	4.3
B4E367;Q6UX71	PLXDC2		58.183	9.9	8.7	12.8	13.2	9.9	3.5
F8W1I5;P14649;B4E368	MYL6B		19.036	7.4	7.4	7.4	22.9	16.6	16.6
F5H4T7;B4E3G4;Q9ULK4;Q5JWT2;H7BYY3;F5H685;B9TX53;B9TX52;B9TX51;B9TX50;B9TX49	MED23		115.58	1.1	0	1.1	2.9	0	2.3
B4E3Q1;O94985	CLSTN1		107.81	1.9	1.9	0	1.9	1.9	1.9
B4E3S3;Q9H6B4	CLMP		21.068	0	0	0	13.8	13.8	0
B4E3T6;Q12929;F5GYM8;F5H3Q6;F5H0R8;B4DX66	EPS8		77.087	0	0	5.5	3.8	3.8	0
O00571;B5BTY4;Q59GX6;Q5S4N1;B4DXX7;O15523;B4DLU5;B4E132;B4E010;B4DK29;B4DLA0;C9J8G5;C9J081;B4E3C4	DDX3X;DDX3Y		73.243	32.9	26.9	29.5	33.1	35.3	25.4
K7ENL3;B5BTZ6;P40763;G8JLH9;B4DNP0;B7ZA24;B4DVR6;K7EP08	STAT3		83.125	7.6	6.2	7.9	9.3	3.7	6.2
Q6IBR8;P20042;B5BU01;Q96I16	EIF2S2		38.388	3.3	3.3	8.1	8.1	8.1	0
Q01081;B5BU08;M0QYK5;Q69YM7;M0R2N4;Q8WU68;K7EJH3;K7EJM7	U2AF1;U2AF1L4;DKFZp313J1712		27.872	19.2	19.2	19.2	19.2	19.2	19.2
P31946;B5BU24	YWHAB		28.082	4.1	4.1	15.4	7.3	7.3	4.1
K7ES52;K7ERJ1;P04183;B5BUF9;B5BU32;K7ERV3	TK1		19.786	17.2	17.2	7.2	7.2	7.2	17.2
Q5TZZ9;P04083;B5BU38;Q5T3N1;Q5T3N0;B4DL19;Q05BR2	ANXA1		38.714	19.7	19.7	28.9	23.4	36.1	11.6
Q93096;B5BU78	PTP4A1		19.815	13.9	13.9	8.7	8.7	8.7	0
Q96CE4;P16949;B5BU83;A2A2D0;Q59G27	STMN1		17.336	18.1	9.4	18.1	16.8	18.1	0
S4R3J8;S4R3V3;B5BU99;Q9Y5A9	YTHDF2		21.034	0	0	0	7.5	0	0
B5BUA4;Q5FBB7	SGOL1		60.121	0	0	3.2	3.2	3.2	0
Q9Y265;B5BUB1;E7ETR0;B3KRS7;H7C4G5;H7C4I3;J3QLR1	RUVBL1		50.227	32	15.6	21.7	30.3	28.3	16.7
P05455;B5BUB5;E7ERC4;E9PGX9;E9PFL9;Q2F832;Q9UMH6;Q9UMH5	SSB		46.836	7.4	10.8	15.2	7.4	19.1	7.4
Q6FI27;P49841;B5BUC0	GSK3B		46.744	6.9	6.9	6.9	6.9	6.9	6.9
P35250;B5BUD2;Q75MT5;H7C5P4;H7C596	RFC2		39.157	11.3	11.3	16.9	26.8	22	11.3
P17844;J3KTA4;B5BUE6;B4DN41;B4DLW8;B4DNG2;Q7Z2V5;Q59E92;J3KRZ1;J3QRQ7;J3QSF1;J3KRX8;J3QRN5;J3QR02;C1IK54;J3QLG9;J3QR62	DDX5;DKFZp686J01190		69.147	32.4	30	39.9	37.3	37.6	29
K7ES89;Q8IYJ9;P51452;B5BUI8	DUSP3		14.246	0	0	9.8	0	0	0
B5LFX8	HLA-G		31.523	5.1	5.1	5.1	0	5.1	5.1
C9JRP1;E9PFN4;B5M450;Q9Y6M7;H7C3C4	SLC4A7		118.46	6.5	6.5	5.3	6.6	6.6	7.6
G5E9F5;B5MC53;B5MCF8;P39210	MPV17		12.958	20.4	20.4	20.4	21.2	20.4	20.4
E7EW69;Q9P0V9;E7EX04;B5ME97;B7Z371;A8K7M3;Q9Y3S8;Q9H9P7;Q59H84;B7Z277	2010-09-01		52.145	8	8	4.4	8.7	8	8
B6E614;Q96IP4;Q5TF85	XTP11;FAM46A		49.202	3.4	7.8	3.4	7.8	7.8	7.8
B6ETL5;Q96RD7	PANX1		47.936	7.8	7.8	7.8	7.8	7.8	7.8
B7WP74;Q9HCG8;B7WP27	CWC22		85.576	3.2	3.2	2.1	2.1	2.1	2.1
B7WP88;O15050	TRANK1		273.48	0.5	1.1	0.5	1.1	1.1	0.5
B7WPF4;Q9UPU5	USP24		277.41	0.5	0.5	1.1	0	0.5	1.1
Q5JB52;B7WPG3;Q8WVV9;D6W592;A8K894;H7C464;H7C0J6	HNRPLL;HNRNPLL		56.466	14	10.8	23.6	10.2	15.4	5.7
B7XGC2;Q9TPQ6;G1EPG7;G0Z8H5	HLA-A		31.638	12.5	21.6	34.4	36.6	31.9	23.1
B7Z385;Q5JPJ8;B7Z1C4;E9PDI2;B7Z4M3;P40123	CAP2;DKFZp686D0714		39.911	0	0	4.1	0	4.1	0
B7Z1C5;P48637;B7Z514	GSS		44.838	4.2	4.2	4.2	4.2	7.4	0
Q8NA39;Q6PJD6;B7Z1E8;P54792;O14640	DVL1;DVL1P1		43.742	0	0	0	3.6	0	0
F5H5C8;B7Z1F3;F8VV01;Q15434;B7Z974;B7Z5Y7;F8W1T6	RBMS2		28.779	0	0	0	13.4	0	0
B7Z1I2;Q2TU84;P17174;B7Z7E9	GIG18;GOT1		41.004	0	0	0	10.7	0	0
E9PQD8;H0YE25;H0YF25;B7Z1J9;E9PLI5;B7ZKW4;Q8NB37	PDDC1		12.782	20	20	20	0	0	0
B7Z1M1;Q15293;Q5J7V8	RCN1		33.026	5.7	8.9	6.8	12.5	5.7	0
B7Z1R5;P38606;B7Z2V6;C9JA17;C9JVW8	ATP6V1A		64.735	15.4	10.6	20.9	17.8	13.2	9.8
B7Z1W5;E5RJ55;H0YAV8;H0YBX1;E7EW18;Q53EV2;P06746	POLB		20.825	0	6.1	0	7.7	0	6.1
B7Z201;K7ENL9;B7Z3Q1;Q96DM3	C18orf8		56.938	0	2.8	2.8	0	0	0
Q53QV1;B7Z258;B7Z202;E9PEY4;E7EVB6;Q1I0L3;B7Z6A9;O60941	DTNB		19.267	0	0	0	13.9	0	0
B7Z5T0;B7Z5N3;F5H476;B7Z297;Q5VTE6	ANGEL2		24.067	5.7	5.7	8.5	0	5.7	0
B7Z6B3;B7Z2A3;Q00765;E2QRG8;B2R6C4	REEP5		17.758	5.8	5.8	12.2	5.1	5.1	5.8
B7Z2A7;B7Z9D0;Q8NCM9;B7Z2R7;Q5T8D3	ACBD5;KIAA1996		38.771	3.7	3.7	3.7	3.7	3.7	0
B7Z2J9;B7Z641;B7Z2A9;Q53X12;Q53ET5;Q93050;F5H569;Q5CZH6;Q6AHY6;F5H1T6;K7EPG4	ATP6V0A1;DKFZp686N0561;DKFZp781J1951		79.644	4.9	6.8	8.9	4.9	6.6	6.3
D6R938;Q13557;E9PBG7;E9PF82;B7Z2B0;Q4G1A8;D6RHX9;E9PBE8;E7EQE4;H0Y9J2;B7Z1Z6;H7BXS4;B3KTH7;Q9UQM7;Q8IWE0;Q7LDD5;A8K161	CAMK2D		56.298	5.6	8.2	8	8.2	8.2	5.6
C9JMA6;F5H2U1;B7Z6W5;Q9NTF0;B7Z2D6;P35520	CBS;DKFZp727E011		19.087	16.4	16.4	16.4	16.4	16.4	0
B7Z2M8;B7Z2F7;O43301	HSPA12A		51.325	2.8	8.9	5.6	0	5.6	2.8
Q53SF7;G8JL86;B7Z2P5	COBLL1		131.79	0	0	0	1.6	0	0
B7Z8C9;Q5TAQ9;G3V3G9;B7Z2P6	DCAF8		64.867	3.6	3.6	0	3.6	0	3.6
B7Z2R3;B7Z954;Q9UDY2;U3KQJ2;B1AN86	TJP2		115.18	1.4	1.4	7	5.3	4.5	0
J3KP99;B7Z2S1;B7Z2U5;Q96MM7;Q9Y3P2;B7Z5H6	HS6ST2		53.548	2.6	6.7	2.6	0	4.1	0
B7Z4U6;B7Z2X4;F5H1A8;B7Z9A0;B7Z6N2;P06396;Q5T0H9;B7Z992;B3KS49;B7Z5V1;CON__Q3SX14;Q5T0H7;Q5T0H8;Q5T0I1;Q5T0I0	GSN		75.751	7.5	8.3	10.2	14.4	14.5	0
B7Z5E4;B7Z360;Q9NRW7;A0AR27;Q53FR8;F5GYC3;B7Z1J7;F5H8K1;B7Z5D4;B7Z7G7;Q5T4Q0	VPS45		50.43	14.8	19.6	16.6	17.5	14.2	15.1
B7Z4N4;B7Z4J8;B7Z367;Q9UL40;D6RJ07	ZNF346		12.817	14.4	14.4	14.4	14.4	14.4	14.4
B7Z377;Q6FGR6;P19387;B7Z6D1;H3BRR2	POLR2C		17.48	12.3	0	12.3	22.6	12.3	12.3
E7ENQ1;G3XAA2;H7C360;B7Z3V5;O95819;Q53TX8;E7EN19;E7ESS2;B7Z388;G5E948;C9J338;E7ETN6;I3L2I2;E7EX83;Q5MD60;C9J840	MAP4K4;TNIK		132.16	1	1	2.1	1	2.1	2.1
Q9UPN6;B7Z876;B7Z888;B7Z3A4;Q05BU5;Q8NDE9;Q9H8B2	SCAF8;RBM16;DKFZp434J2412		140.52	4.7	4.7	0.9	5.6	3.6	3.6
B7Z3D1;F5H7K3;B7Z444;O75071	EFCAB14		31.6	0	0	0	7.3	0	0
B7Z3E3;O95197;B7Z8W8;B7Z361;Q7RTN4;B7Z4M1;F5H891;F5GWG7;F5H617	RTN3		100.82	1.4	1.4	1.4	5.7	1.4	1.4
F5H6E2;B7Z3E5;O00159;B7Z9C0;I3L204;I3L4D4;I3L501;I3L3Y6;I3L168;I3L3F5;A1L180	MYO1C		118.99	26.2	28.3	35.2	31.2	37.1	22.4
B7Z3H8;O95140;Q5JXC5;B3KM52;A6NLD2	MFN2		71.422	3.2	3.2	3.2	6.1	7.4	0
B7Z3I6;B7Z896;B7Z8X8;F5H3M2;B7Z808;F5H4I9;B7Z5U4;Q9BVG8;B7Z484;H3BUC0;H3BTL6	KIFC3		59.057	4.5	4.5	4.5	4.5	4.5	2.1
B7Z3J7;H7BYQ6;B7Z970;Q9NV88;H0YBK3	INTS9		56.564	4.2	10.5	0	4.2	4.2	4.2
B7Z3Q4;O00116;Q53SN7;B7ZAC5;Q53SG6;Q53S12;B8ZZ81	AGPS		63.846	29.9	29.8	30.5	34.7	32.6	29.8
B7Z3X2;Q9NTN3	SLC35D1		28.816	8.1	0	0	0	8.1	0
B7Z3X7;Q86W50	METTL16		38.961	0	3.8	0	3.2	0	0
B7Z418;Q13418;E9PM54;E9PNR4;B7Z1I0	ILK		44.349	6.1	6.1	6.1	6.1	6.1	3.6
B7Z464			70.907	0	0	0	0	2	0
Q6AZE3;B7Z5T6;E7ES10;B7Z5T9;E9PCH5;E7EVY3;B7Z574;B7Z4U9;P20810;B7Z468;E7ESM9;Q59HE3;H0Y944;E9PSG1;Q13940;F8W7E0;E7EQ12;B7Z7L4;Q15786;B2RDU1;E7EQA0;A8K8C4;Q86YM9;H0Y7F0;H0YD33;H0Y9H6;B2RCJ7;E9PDE4;B7Z6N0	CAST		63.93	4.6	4.6	4.6	8.6	4.6	0
F8WDG7;B7Z471;Q86X91;Q59FV9;Q13308;C9J9E8	PTK7		17.028	8.9	19.7	19.7	8.9	19.7	8.9
B7Z478;P49721;Q59FJ0	PSMB2		20.207	17	17	10.8	17	17	6.2
B7Z4A1;O14949	UQCRQ		8.3106	17.3	20	17.3	20	17.3	17.3
F5H583;B7Z4I3;E7EVJ5;B7Z8N7;E7EVF4;Q96F07;E7EWA4;E7EW33;B7Z217;B7Z3H2;Q9NSN1;H7C229	CYFIP2;DKFZp761H087		137.04	2.3	3.6	3.6	6.4	6	1
B7Z4L9;B7ZB44;Q9P2N7;Q7Z350;Q5JC44	KLHL13;DKFZp686L0695		56.236	5.5	5.5	5.5	0	2.8	0
B7Z4R0;B7Z6N1;P50548;M0QXN0	ERF		49.964	0	3.8	0	7	10.8	7
H7C240;B7Z9I3;B7Z4S4;O75787;H7C3E1;B7Z413;B7Z487;H0Y750;B7Z1I9	ATP6AP2		22.209	15.8	15.8	15.8	22.2	15.8	15.8
J3QRH2;B7Z4S6;Q8IY31;J3QR43;J3QRC6	IFT20		7.984	0	0	19.7	19.7	19.7	0
P08651;B7Z4T6;Q6FI30;S4R308;K7ESG9;K7EKH0;Q13051;U3KPY9;K7EJB0;S4R3K4	NFIC		55.674	14.4	12.4	18.7	19.5	15.9	12.4
B7Z4V2;P38646;Q8N1C8;B7Z4T3;B7Z1V7;A1XP52;Q2F839;H0Y8S0;H0YBG6;D6RA73;D6RJI2	HSPA9		72.4	38.2	41.1	44.8	51	45.9	37.3
H0YJ82;F8W7M4;B7Z4V6;O14678	ABCD4		17.903	22.8	8.2	8.2	8.2	0	8.2
H0YLC7;B7Z4W2;P16930	FAH		18.026	0	0	9.9	9.9	9.9	0
B7ZA74;B7Z4W4;Q53F10;P54727;B4DEA3	RAD23B		40.755	9.5	9.5	4.6	9.5	9.5	9.5
B7Z4W5;Q9UQN7;Q16773;A8K563	CCBL1		57.668	0	3.3	0	7.2	0	0
E9PHY0;B7Z4Z2;B7Z6L8;P11117;F5GWV7;B7Z8T9;E9PP23;B7Z7D2;E9PQY3;B7Z552;G5EA28;B7Z5T5;E9PKW9;E9PQW9;B7Z6T8;B7Z6U3	ACP2		40.99	3.1	5	0	5.3	3.1	5
B7Z532			26.685	58	61.2	58.4	61.2	71.8	58.4
B7Z587;P17152	TMEM11		19.474	8.7	8.7	0	8.7	8.7	8.7
J3QQY2;J3KS45;B7Z591;Q9UM00;J9JIE6	TMCO1		11.372	14.4	18.3	14.4	18.3	14.4	14.4
B7Z592;Q8WU90;F8WB26;B4DMW2	ZC3H15		44.89	4.3	0	5.4	0	4.3	0
B7Z5E2;Q75L23;P35998	PSMC2		33.273	14.5	14.5	18.9	13.9	14.5	10.5
E7EQ29;B7Z5H9;Q53H18;Q53G40;P16278;B7Z6Q5	GLB1		60.482	5.7	7.3	7.7	7.7	10.3	2
I3L0N3;B7Z5J7;P46459;B4DSK5;B7Z9U2;B4DH19;B4DFA2;B4DGR3;Q96D47;D3DXJ4;I3L0L3;I3L338;Q9H3V6;I3L4Q9;I3L2G1;K7EQD6	NSF		82.091	14.9	19.5	18.1	30	25.7	9.7
H0YMP2;H0YL71;H3BP09;H3BVD1;K7EJX0;Q59F45;P84022;B7Z5N5;Q53XR6;Q15796;O15198	SMAD3;SMAD2;SMAD9		7.3142	0	0	0	20.6	0	0
Q5TB30;B7Z5R5	DEPDC1		92.959	0	0	0	2.1	0	0
B7Z5S1;Q9NTI5;A9IYQ1	PDS5B		148.74	9.8	15.3	12.7	12.1	14.8	8.4
Q9H4Z3;B7Z5U5	PCIF1		80.669	0	0	2.6	0	0	2.6
B7Z5W4;Q9UKU7;Q59FC2;B7Z644;B7Z767;Q6ZWP6;B7Z7F1	ACAD8		38.359	6.4	6.4	9.8	16.5	6.4	6.4
F5GX85;B7Z5Y8;O75382;D3DQT4;D3DQT3;E9PMK8;B3KV53;Q6ZTE7	TRIM3		72.199	4.1	0	3.3	7.4	0	0
E9PK85;P62070;B7Z5Z2;E9PQ87	RRAS2		19.569	0	0	9	15.7	0	0
B7Z611;Q8IYB8;B1AR60	SUPV3L1		71.102	7.1	11.6	15.5	13.6	16.6	9.2
B7Z6B8;Q16698;E5RFV2;E5RJD2;E5RJG7;Q7LDK6;E5RID6	DECR1;DECR		34.994	21.8	21.8	15	26.1	21.8	21.8
E5RGN2;E5RH37;B7Z6D4;E9PBN4;F8W7M8;Q6PJQ2;Q4KMQ4;B7Z6H1;Q9P243	ZFAT		21.663	0	9.7	0	0	0	9.7
Q92797;B7Z6F7;Q4LE61;M0R3C7;M0R033;M0R1C2;O75402;M0R180;M0QXP5	SYMPK;SYMPK variant protein		141.15	19.4	16.2	18.3	20.8	19.4	16.7
B7Z6H4;O14802;Q8TCW4;R4GMX2	POLR3A		153.51	3	4.1	5.9	3.3	3.4	3
H0Y5X7;Q6ZMJ6;B7Z6J7;O75175	CNOT3;FLJ00420		31.164	0	0	6.6	0	6.6	0
F5GZ84;B7Z6J8;O94887;H7C3M7	FARP2		72.262	4.4	1.3	8.8	7.2	1.3	0
Q96JB5;F5H3I5;B7Z6N4;J3QQY1;J3QL86;J3QS62;B4DWZ1;J3QL95;J3KRI2;J3KRK4;J3KS63;J3QRM1	CDK5RAP3		56.92	1.6	1.6	12.1	8.7	10.3	0
J3KQG4;B7Z6S1;B7Z7G9;P04062;B7Z6S9;B2R6A7;D3DV87;B7Z6E6;F5H241;B7Z731;J3KQK9;B7Z5G2	GBA		50.316	15.1	18.3	14.7	27.2	21.6	15.1
H9ZYI9;B7Z726;Q06547	GABPB1		36.85	5.8	0	0	5.8	0	0
H3BTN9;B7Z734;Q96DP5	MTFMT		15.276	8.2	8.2	8.2	0	0	0
Q8N2N3;B7Z787;Q5T9L3;F5H4K0;E9PKJ0;E9PJW4;H0YCG9;E9PM62;Q96IV8;E9PM23;Q7Z430	WLS;GPR177		27.823	2.9	4.9	7.8	12.8	12.8	2.9
B7ZW30;F5H715;B7Z7D5;Q96BJ3	AIDA		29.149	0	0	3.1	5.1	0	0
Q9NTG7;B7Z7G4;E9PK80;B7Z580;E9PM75;B7Z5J1;B7WNN4;B7ZA60;E9PN58;B7Z777	SIRT3		43.573	0	0	0	5.5	2.8	4.8
Q06310;E9PK95;B7Z7J5;J3JS71;Q5STP9;P28702;B7Z6X3	RXRB;NR2B2		25.565	0	0	13.4	5.6	13.4	0
Q1KMK2;E9PGH4;B7Z7K0;Q6PCD4;Q504W0;O15455;E6Y0F1;E6Y0F0	TLR3		14.477	0	0	0	0	18.9	0
B7Z7L9;B9A018;Q53GS9;B3KPG7;B3KMG1;C9J0X5;C9JIU2	USP39		56.383	24.4	19.7	24.8	23.4	29.4	17.2
Q96CG1;B7Z7P8;P62495;I3L492;D6RJE8	ETF1		45.462	19.1	5	14.1	5	13.9	8.7
B7Z7Q6;P42785;E9PLY4;E9PNF7;B3KR26;E9PQB5;E9PL85;E9PNJ1;E9PQN3;E9PKN6;E9PIG4	PRCP		43.933	4.9	3.1	4.9	0	3.1	0
B7Z7S9;Q562F6	SGOL2		143.97	0	0	0.7	0.7	0.7	1.3
B7Z7X8;Q8NHH9;H7C3A2;C9JC25;B7Z2H0;B5MCN0;C9JQQ5;B7Z8V5	ATL2		64.521	10.3	7.6	7.8	12.7	22.5	2.7
B7Z7Y3;Q96PD2	DCBLD2		73.743	0	0	7.5	7.5	4.2	4.2
B7Z815;Q93009;B7ZAX6;F5H8E5;B7Z855;B7Z7T5;H3BND8;Q6U8A4;F5H2X1;B7Z842;H3BUV0;H3BTM1;H3BRA2;H3BQD1;H3BMF6	USP7		126.27	3.5	11.2	9.5	12	6.2	8.3
Q3LIE7;B7ZAV4;B7Z817;Q15392;F5H0H1;B7Z919;H7C4B7;B7Z546;B7Z943	Nbla03646;DHCR24		49.436	15	18.7	17.1	7.7	31.4	2.8
Q9H9Y6;F5GZX4;B7Z823;F5H643;B7Z6Y7;Q2TAM4;F8W898;B7Z1W6;Q9NVC2;C9JJG2;C9JS83;Q9H6S8;Q6DKI9;Q9BSR4;Q4QRK8	POLR1B		128.23	4.9	7.8	5.7	9.5	7.3	8.7
B7Z871;Q93052;B7ZLW0;C9JXK9;C9JUT4;B7Z8W0	LPP		48.517	5.3	0	8.7	3.3	8.7	0
E9PLK3;B7Z899;P55786;B7Z4B2;B7Z463;B3KU93;B7Z1V9;B7Z1H4;B3KTP2;H0YCQ5;H0YDG0;E9PP11;B7Z6T6;A6NEC2;E9PJF9;E9PJY4;E9PPD4;E9PPZ2;F5GZY4;E5RJ24;E7EWZ2	NPEPPS		102.99	9.8	8.6	7.8	8	9.8	9.7
Q13438;B7Z8E7;Q9BR60;B4E321	OS9		75.561	8.4	3.1	0	3.1	0	0
F8WEZ8;B7Z8P6;Q8IY40;G3XAD3;Q6P3V6;A8K7F0;Q13002;A8K0H7	GRIK2		96.989	0	0	1.2	0	2	0
B7Z8W6;Q5SYT8;P43490	NAMPTL;NAMPT		26.807	0	0	0	8.7	0	8.3
B7Z8X5;E9PBF5;Q96HC4;D6RB78;F5H0X8;D3YTJ1;Q59FC9;B7Z481;H0YBI4;H0Y8Y3;Q4W5K9;F5H7Y0;D6RAA1;D6RGG6;H0Y929	PDLIM5		52.702	9.5	4.6	18.6	19.7	9.5	5
B7Z8Z0;Q8NHU2	C20orf26		137.52	0	2.1	0	1.2	0	0
B7Z920;P29144;Q5VZU9	TPP2		117.96	14.3	14.3	13.9	13.3	16	14.8
B7Z942;Q8IY22	CMIP		65.254	0	2.4	0	0	0	0
F5GXQ0;B7Z953;B7Z9G5;Q5VW32;Q5VW33;B7Z1V1	BROX;C1orf58		38.212	5.6	5.9	5.9	0	5.9	0
Q5T7C4;Q5T7C6;B7Z965;Q59GW1;P09429;B3KQ05;B2RPK0;Q9NYD7;Q5T7C0;Q75MM1	HMGB1;HMGB1P1		18.311	17.7	27.2	0	27.2	17.7	17.7
P55290;B7Z9B1;B7Z590	CDH13		78.286	2	5.2	2	5.2	5.2	3.2
C9JNK6;Q8IZ68;B7Z9F3;O75431;C9JAZ1;B3KM74	MTX2		23.643	18.8	10.6	15.5	28.5	18.8	18.8
B7Z9L0;P50991;A8K3C3;B7Z2Z8;B7Z2F4	CCT4		52.33	25.9	28.2	47.8	54.5	42.4	27.3
Q5TDC5;B7Z9L9;Q6UWU4;Q96LN2	C6orf89		27.857	0	0	14.9	0	0	0
B7Z9M9;P60981;F6RFD5	DSTN		16.548	9.5	9.5	9.5	16.9	9.5	9.5
B7ZA58			38.95	5.5	0	9.8	5.5	5.5	5.5
B7ZAJ2			75.463	0	0	0	0	0	2.5
D6RBE3;D6RIE0;Q6P4H8;B7ZAK2	FAM173B		11.603	0	0	0	12.8	12.8	0
B7ZB80;P21953;B4E2N3;Q5T2J3	BCKDHB		35.507	5.3	22	5.3	11.2	5.3	5.9
B7ZBM3;Q8IVH2	FOXP4		72.286	3.6	3.6	0	3.6	0	3.6
B7ZC39;Q9NR46;B7ZC38;G5E9J1;F8WFB9	SH3GLB2		41.668	4	4	7	0	4	4
F8W9W0;F8VP57;B7ZKW7;Q59FT4;P54756;B7ZKJ3	EPHA5		96.881	1.7	0	0	0	0	0
Q8IW76;B7ZKK7;P19525;Q05CP4;Q6PK38;C9JZT2;F8WBH4	EIF2AK2		57.619	11.9	15.2	17.9	22.2	16.2	15.2
H0YNH8;Q9BZF9;B7ZKM6;F5H2B9;B7ZKM7;Q8NDD7;H0YN48;Q05DB3;H0YMI1	UACA		161.31	0	1.9	2.6	3.6	1.9	0
O95487;B7ZKM8;B4E2E1;B4DTM6	SEC24B		137.42	4	3.5	10.6	9	10.6	2.5
Q96N83;O00592;F5GWY5;B7ZKQ8;F5H7A2	PODXL		54.576	2.5	4.2	0	6.4	4.2	2.5
B9ZVN9;O95602;B7ZKR9;B7Z284;B7Z8X7;Q53T12;Q96AG9;Q9H6T2	POLR1A		187.81	8	7.5	9.3	13.3	12	4
Q86UV5;B7ZKS3;B7ZKS7;B7ZKR8	USP48		119.03	3.2	3.2	3.2	4.3	5.4	2
Q9BQS8;B7ZKT7	FYCO1		166.98	1.5	1.5	3.1	3.1	2.8	0
Q2M389;B7ZKT9;F8W1W1;F8VYH7	KIAA1033		136.4	0	0	0	1.2	1.8	0
B7ZKW0;Q9UN42;B7ZKV8	ATP1B4		36.735	0	4.1	0	0	0	4.1
B7ZKY2;O14936;F8W998;H9KV37;Q5JS72;Q5JS74;Q5JS79	CASK		102.08	4.3	12.5	6.2	13.2	10.6	6.8
H7BXG7;B7ZL00;O94979;D6REX3;D6RHZ5;H0YAB3;H0Y8V7;H0Y9K1;H0Y8W8;H0YAF5;H0Y9V3	SEC31A		105.7	4.4	8.5	10.4	9.8	5.5	8.6
B7ZL11;Q9BZ95	WHSC1L1		160.31	0	0	1.8	1.8	0	0
B7ZL31;Q9NRL6;Q9HAZ1;B9EG64	CLK4		44.753	4.3	4.3	0	0	4.3	4.3
B7ZL72;E9PLV1;Q9NQV6	PRDM10		121.41	1	0	1	0	0	0
D6W5G0;B7ZLC4;Q2M2I8;E9PG46	AAK1		93.449	0	0	0	1.9	2	0
B7ZLC9;Q8TEQ6;Q58EZ8	GEMIN5		168.43	1	1	2.1	1	3.5	1.7
Q0VF97;B7ZLD8;B7ZLD5;P16144;Q59H46;B4E3N0;Q2VP98;J3QS11;J3QQL2;J3QRK0	ITGB4		195.01	3.6	3.6	10.3	7.2	5	3.6
Q92817;K7EKI0;B7ZLH8;A8K2R8;K7EQ87;A8MZ36	EVPL		231.6	3.2	3.9	5.9	7.7	5.1	4.8
Q86UA8;F6TQG2;P28370;B7ZLQ5;D7EZH4	SMARCA1		113.36	6.1	6.2	7.7	4.9	7.5	7.2
B7ZLW1;Q5T5Y3	CAMSAP1		163.26	0	0.9	1.8	1.8	0	0
P42694;J3QS41;B7ZLW2;I6L9H4	HELZ		218.97	0	0	2.2	0	0	1.2
H0Y498;B7ZLZ2;Q9BZQ6	EDEM3		41.863	4.2	4.2	9.7	4.2	9.7	4.2
F8VZV1;F8W1Z6;F8VWA6;B7ZM73;B9EGP5;Q7Z3U7	MON2		117.96	0	0	0	0.9	0	0
B7ZM82;M0QXA7;B3KR89;B9EGQ5;B3KVH1;O95785	WIZ		102.98	0	0	3.7	0	2.5	1.2
Q6UB35;B7ZM99;B2RD24;H0Y327;Q4VXM0;H0Y2S0;Q8WX68;Q5JYA5;Q5JYA4;Q5JYA8;Q5JYA3;Q4VXM1;Q4VXV2	MTHFD1L		105.79	27.1	25.2	25.4	30.1	31.6	18.4
B7ZMB3;Q5TC82;B9EGU6	RC3H1		124.83	0	0	0	1.3	1.8	0
Q6ZMN8;B7ZMB7;B7ZMB8	CCNI2		40.621	0	0	0	4.1	4.1	0
Q9NVI1;B7ZMF2;H3BP78;F8W7R3;B3KNW8;H3BS60;H3BQE2;H3BT54;H3BMG4	FANCI		149.32	4.9	7.5	6.9	5.7	6.9	2.3
Q15262;Q86WJ2;Q68DT8;F5GXI4;Q5TG12;B7ZMG0;E9PGC5;H0Y6V4;H0Y6P5;Q59EZ1;B4DHC3	PTPRK;DKFZp686C2268		162.1	2.1	1.9	2.1	3.1	2.2	0.8
E7EU13;B7ZMI2;Q96P48;F5GWN4;F8WBT0;Q6ZMJ9	ARAP1;FLJ00357		134.64	1.4	2.6	1.2	1.2	0	2.6
Q4VXL4;D6RAA5;Q4VXL8;E7EMZ9;E9PBC6;B7ZMJ9;O95359	TACC2		64.675	4.7	0	4.7	0	4.7	0
B9EG73;B7ZVX0;Q9BZ29;Q6ZSL5;B7Z2G6;A6H8Z6;Q7Z6H4;B3KXE2;H0Y3S1;B7Z2J2;B7Z2D0;Q68CY0;B7Z6G9;B7Z6H5	DOCK9		233.83	1.5	1.8	0.9	2.1	1.5	1.8
O60812;B7ZW38;Q6PKD2	HNRNPCL1;LOC649330;HNRPCL1		32.142	17.1	18.1	18.1	18.1	18.1	18.1
B8ZZ47;H0Y714;Q96G21;Q3ZTT3;B9A008;E7ENR5	IMP4;MGC19606		28.568	15.3	26.2	15.3	37.5	26.2	20.6
H7BZ50;H7C173;H7C202;Q6P582;Q6NZ67;B8ZZ87	MZT2B;MZT2A		12.386	10.7	0	0	0	0	10.7
B8ZZQ6;Q15202;Q8TBK9;Q86YS2;Q53S24;Q15204;Q15200;P06454;B8ZZA1;Q7Z4R6;B8ZZW7;H7C2N1	PTMA;PTMAP7		11.758	0	0	12.1	13.1	12.1	12.1
B8ZZF8;Q9Y4Y9	LSM5		7.0202	0	29.7	29.7	29.7	29.7	0
B8ZZG1;Q9NZW5;C9JGI8;C9J4Q3	MPP6		48.757	2.6	2.6	2.6	2.8	2.6	2.6
B8ZZZ0;Q6NVY1;H7C400	HIBCH		30.053	8.1	4	0	8.1	4	8.1
F8W8K9;G5E966;B8ZZZ1;Q53R44;Q96PC3	AP1S3		7.7583	0	14.3	0	14.3	0	14.3
B9EG55;Q6Y7W6;I1E4Y6;C9JHW1;B4DRT8;E7ESB6;E9PC50;B4DZM1;F8WCD5;C9JPV7;C9JXQ0;C9J0V6;C9JHT0;C9JRZ2;B4DLU7	GIGYF2		149.94	5.2	4.2	7	5.8	5.5	4.2
J3KMX2;B9EGA3;Q92925;J3QWB6	SMARCD2		52.238	12.5	8.1	12.1	14.7	14.7	9.9
Q8IWQ7;F5H5N0;B9EGA7;Q5VT25;H0Y6R0;H0Y6V3;H0Y7V8;Q5HYB0;H0Y5V1;Q9H5K7	CDC42BPA;DKFZp686P1738		186.04	2.1	3.3	3.4	3.3	2.1	0
B9EGR5;Q8IWI9;H3BP52;H3BTF4;Q9H6M4	MGA		315.13	1.3	0.9	1.3	1.8	1.3	0.9
Q9P2D3;B9EK47	HEATR5B		224.3	1	0.6	2.1	1.6	1.5	0
K7EKS6;B9TWZ6;U3KQ43;Q9Y2X0;B9TX24;K7EKX2;B9TX23;B9TX22;B9TX20;B9TX19;B9TX18;B9TX17;B9TX16;B9TX13;B9TX02;B9TX15;B9TX14;B9TX03;B9TX12;B9TX11;B9TX01;B9TX06;B9TX00;B9TWZ9;B9TWZ8;U3KQB4	MED16		51.45	7.6	7.6	7.6	5.4	7.6	5.4
B9ZVT1;Q8IXT5;E5RJW8;E5RHG1;E5RJ83;E5RJV8	RBM12B		102.7	5.7	4.2	6.1	5.1	5.7	3.2
D3DPF9;C0JYZ2;Q8WZ42;D3DPG0	TTN		2993	0	0.1	0	0.1	0.2	0
F8U8C0;C1K3N4;O00220	TNFRSF10A		33.91	0	4.2	0	4.2	0	0
C4B7M2;Q96JI7;C4B7M4;H0YN34	SPG11		258.07	0	1	2.4	0	0	0
Q96DE5;C5H3H2	ANAPC16;C10orf104		11.667	13.6	13.6	13.6	41.8	13.6	13.6
E7EUL6;Q03112;C7FEN9;D3DNP4;E7EQ57	MECOM;EVI1		112.96	2.3	0	0	0	2.3	0
C9IY40;Q5T653;B4DVE2	MRPL2		24.43	11.1	5.3	16.4	11.1	11.1	0
C9J9F0;C9IZE0;C9JE08;C9J614;C9IY67;Q7Z3C3;F5GZP3;Q8IWR1;H3BRJ5	TRIM59;DKFZp686N1030		12.955	0	0	0	18	0	0
C9JMB4;C9IYH9;Q9H5I1	SUV39H2		11.455	0	0	12.5	0	12.5	12.5
E9PAR2;E9PB41;Q59FC7;C9IYM9;C9K092;J3KR46;G5E998;C9JK96;J3KQC0;Q03060	CREM		10.918	32.6	32.6	32.6	32.6	0	0
J3QRY6;Q96HV7;C9IYS7;Q5TA45;C9J979	CPSF3L		38.463	8.5	8.5	3.5	5	0	8.2
Q15008;C9IZE4;C9J7B7;H7C531;B3KT66;E9PHI9	PSMD6		45.531	4.4	0	2.3	8.2	0	3.9
C9JLN6;C9JM09;C9JT45;C9J057;F8WEJ5;P08243	ASNS		7.4677	22.2	22.2	22.2	22.2	22.2	0
C9J0K3;C9J8V5;Q8N3Z3;Q9P025	GTPBP8		15.226	26.9	26.9	0	26.9	9.7	26.9
C9JM14;C9JMD7;C9JSP1;C9JQ75;C9J0M4;Q53HT6;Q53G72;P51572	BCAP31		15.979	11.6	0	0	11.6	11.6	0
D6R9Y5;C9JDP3;C9J0M6;E9PGI3;Q96CB8	INTS12		1.9163	77.8	77.8	0	77.8	77.8	77.8
C9JE98;C9J239;C9J0Q5;C9JFD3;Q9Y618;C9J7T7;C9JQE8;C9J330;Q9BT61;H7C1Y3;H0YGK8;H7C2D4	NCOR2		268.04	1.9	3	6.5	4.8	3.6	2.2
C9J1E1;P53004	BLVRA		11.293	0	16.7	0	0	0	0
C9J1J2;C9JQB1;C9J9V6;O75414	NME6		13.109	9.9	0	9.9	9.9	9.9	0
D6RBD7;C9J1V9;O43324	EEF1E1;hCG_2043275		16.686	0	0	7.3	7.3	7.3	0
C9J361;P36639	NUDT1		4.0358	0	32.4	0	32.4	0	0
C9J363;Q9BUL8;C9J5C3;H7C5M9;C9JSA3;C9JND6;C9J6F3	PDCD10		17.534	8.7	0	8.7	15.4	8.7	0
C9J3I4;Q75M96;O60507	TPST1		15.748	0	8.6	0	8.6	0	0
C9J977;C9J461;C9J872;F8W6Z7;Q14188	TFDP2		23.729	6.8	6.8	6.8	0	6.8	0
C9J4Z3;P61513	RPL37A		7.624	0	0	26.5	26.5	26.5	0
G3V1B6;H7C1U8;C9J574;Q9BUR5	APOO		13.101	0	0	0	9.6	0	0
C9JZU6;C9J5D1;E7EQ69;Q9GZZ1	NAA50		6.4865	0	0	45.6	0	0	0
C9J5J4;H7C4T7;Q5TKA1;Q6P142;H0Y322	LIN9		55.933	0	0	0	1.8	1.8	1.8
C9J5X1;P08069;H0YMJ5;P14616	IGF1R		154.79	2.8	4.1	4	5.5	3.9	1.3
C9J670	ANO10		22.032	0	33.9	17.2	22.9	30.2	10.9
C9JT64;C9J679;C9JN15;Q6P432;Q6GMS9;Q32LZ0;Q2NKQ6;E9PG73;Q13427	PPIG		6.6177	44.1	44.1	44.1	44.1	44.1	44.1
C9J795;C9JMW3;Q9NQS3;H7C4L0	PVRL3		13.945	17.7	38.5	17.7	38.5	38.5	38.5
C9J880;Q68CQ7	GLT8D1		19.42	6.3	6.3	6.3	6.3	6.3	6.3
C9JBT4;C9J896;Q4ZG78;Q53X93;Q5U0J5;P16220;C9J4L5;H7C1R5;B7Z7P1;H7C3I0;E7EWP8;F5H0V3;B7Z5C6	CREB1		18.01	17.1	17.1	25.9	25.9	17.1	17.1
C9J8H1;Q53Y06;P36543	ATP6V1E1		23.539	0	0	6.9	6.9	6.9	0
C9J991;Q9NRB3;Q53FU0;Q53FS1	CHST12		28.219	0	0	0	0	4.9	0
C9J9B2;J3QT21;C9JIJ9;Q6XE24	RBMS3		29.08	8.3	8.3	0	11.4	8.3	8.3
C9J9I1;Q9C0D9;C9JAG1;G1UI38;Q8WU57	SELI;EPT1		43.993	3.6	3.6	8.3	3.6	8.3	3.6
C9J9K3;P08865;Q96RS2;A6NE09;C9JQR9	RPSA;LAMR1P15;RPSAP58		29.505	42.8	51.9	51.1	66.3	47.7	54.9
C9JAF7;O95721	SNAP29		17.963	6.9	6.9	6.9	0	0	6.9
C9JB06;Q8N5I4	DHRSX		25.434	0	6.5	0	0	0	9.5
C9JBJ6;C9JLU1;P52434	POLR2H		12.958	11.4	11.4	11.4	11.4	11.4	11.4
E9PNC7;E9PQX9;Q14919;C9JCC6	DRAP1		16.658	7.7	7.1	7.7	7.1	7.1	0
D6RCP8;C9JCF6;O43766	LIAS		27.509	7	7	7	0	7	0
C9JCN8;P15408	FOSL2		22.254	7.4	20.3	7.4	7.4	6.4	7.4
C9JCS7;Q9H7D7	WDR26		14.499	0	0	11.9	0	0	0
C9JE12;C9JCW7;Q9BVT8	TMUB1		16.12	20.4	20.4	20.4	20.4	20.4	20.4
C9JEV9;B7Z7B0;H7C419;O95639;C9K0K2	CPSF4		23.653	9	9	19	19.9	9	9
C9JEW8	DHX40		83.189	1.8	6.3	4	1.1	0	3.6
C9JFK9;O95817	BAG3		34.759	0	8	8	8	8	8
C9JFR7;P99999;G4XXL9;Q6LER6;CON__P62894	CYCS		11.333	28.7	29.7	22.8	26.7	15.8	28.7
C9JG87;Q9NYK5	MRPL39		34.032	22.9	26.9	26.9	19.9	23.9	14.8
H7C2J3;C9JGB2;Q96LZ7	RMDN2		17.3	10	10	10	0	10	10
C9JRG9;C9JHG1	KLHL22		11.961	15	0	0	0	0	15
C9JXQ7;C9JHH5;Q9Y6I9;Q53GI2	TEX264		24.129	0	0	7.9	5.1	7.9	0
P13798;C9JIF9	APEH		81.224	0	0	3.1	0	0	3.1
C9JJU7;Q9NSI2	FAM207A		22.217	0	8.4	12.8	0	12.8	0
C9JL26;Q9NRZ7	AGPAT3		29.589	5.5	5.5	5.5	0	5.5	0
Q9Y4F1;C9JME2;M0QYB0;M0R262;H0Y783;M0QXT1	FARP1		118.63	5.1	9.8	5.6	5.8	5.6	9.6
C9JMN1;Q96SB8	SMC6		84.519	2.7	5.3	5	1.9	2.7	1.9
C9JT95;C9JMP5;Q9BQ15	NABP2		15.57	9	9	9	9	9	0
C9JMY0	LENG8		5.8474	16.7	0	16.7	16.7	16.7	0
C9JXB8;C9JNW5;P83731	RPL24		14.369	18.2	34.7	34.7	38	24.8	24.8
C9JP00;Q9NR56;B4E233;Q86VM6;C9JCX1;B4E3F7;H7C4Y1;O95205;A0PJJ3;B1AKI6;Q9NUK0	MBNL1		37.898	6	6	0	6	15.5	6
C9JPL0;Q9UK58	CCNL1		47.788	0	3.7	3.5	7.7	3.5	3.5
C9JQ41;H7C525;Q4VC31	CCDC58		15.296	13.1	13.1	13.1	13.1	13.1	13.1
C9JRJ5;Q9UGP4	LIMD1		65.534	0	0	2.9	0	2.9	0
C9JRR9;D3DXD9;D3DXD8;P42575	CASP2;hCG_20684		19.077	9.4	9.4	9.4	0	9.4	0
C9JTN7;H7BY49;F8W8I6;P31483;Q59G98;A6NKZ9;F8WE16;E7ETC0;Q96B58	TIA1		31.624	16.1	8.1	12.6	12.6	12.6	8.1
Q96EA0;C9JTT8;Q53XK0;O15155;Q68DU7;H7C1N3	BET1;DKFZp781C0425		9.02	13.3	0	0	13.3	13.3	0
C9JTZ6;E9PAL9;Q9H857;H7C4G8	NT5DC2		61.118	5.3	10.2	11.1	12.6	7.3	10.9
E9PEC4;C9JUH3;Q9BSQ5	CCM2		29.794	0	0	0	6.3	0	0
F8VV56;F8W022;F8VWK8;C9JV86;P08962;F8VNT9	CD63		16.021	15.2	6.9	0	22.1	15.2	15.2
C9JYB3;Q05DR3;O75717	WDHD1		18.234	15.5	15.5	15.5	15.5	15.5	15.5
C9JYM0;O75817	POP7		15.324	13.9	13.9	13.9	13.9	13.9	13.9
C9JZE5	KLC4		18.312	0	0	0	9.3	0	0
O43709;C9K060;F2Z3D9;F8WD87;H7C170;F8WD67;E9PCQ7;B4DK37;Q75ME3	WBSCR22		31.88	5.7	5.7	12.8	5.7	0	5.7
C9K080;Q6UXM1;M1VE86;M1V487	LRIG3;LRIG3(NM_001136051)-ROS1;LRIG3(NM_153377)-ROS1		69.406	0	0	0	3.4	0	0
Q70E73;C9K0J5	RAPH1		135.25	1.2	0	1.2	1.2	1.2	0
C9K0W8;O14662;G8JLE0;H3BU86;Q59G13;Q96NX8;F8W9Z6;B4E3U3;B7ZBM4;B7ZBM5;E9PLV7;E9PND6;H0YEW0;B4DJX9;B7ZBM8	STX16;STX16-NPEPL1		35.269	2.9	2.9	12.7	13.6	9.1	2.9
CON__ENSEMBL:ENSBTAP00000007350			192.99	0	0	1.5	2.5	1.5	1.1
CON__ENSEMBL:ENSBTAP00000016046			77.456	0	0	0	4	0	0
CON__ENSEMBL:ENSBTAP00000024146;B7Z7M2;F5GXY0			164.34	10.4	9.6	12.1	12.7	11.1	9.6
CON__ENSEMBL:ENSBTAP00000025008;Q9H4B7	TUBB1		59.299	5.6	0	1.9	3.7	6.5	0
CON__ENSEMBL:ENSBTAP00000032840			92.273	5.9	10.1	9.1	11	11.8	10.1
CON__ENSEMBL:ENSBTAP00000034412			22.336	0	0	0	0	8.5	0
CON__ENSEMBL:ENSBTAP00000037665			65.19	3.8	3.8	6.2	3.8	3.8	3.8
O76015;CON__O76015	KRT38		50.479	0	0	2.4	2.4	0	0
CON__P00735;Q69EZ7;Q69EZ8;B4DDT3;E9PIT3;P00734;Q86WA1;Q8TD58			70.505	9.9	5.3	9.9	12.5	4.5	9.9
CON__P00761			24.409	12.1	12.1	8.7	23.8	13.9	12.1
CON__P01966;Q96T46			15.184	73.2	65.5	66.9	73.2	71.8	54.9
P02533;CON__P02533	KRT14		51.561	21.4	21.8	22.7	23.5	22.2	15
CON__P02584			15.057	23.6	12.9	11.4	11.4	23.6	11.4
CON__P02662			22.975	11.1	11.1	11.1	6	20.6	11.1
CON__P02666			23.583	9.1	9.1	9.1	9.1	9.1	9.1
CON__P02672			67.011	2.3	2.3	2.3	0	2.3	2.3
CON__P02676			56.44	8.5	5.3	8.5	5.3	0	5.3
CON__P02769			69.293	15.2	16.5	16.6	16.6	14.5	10.2
CON__P02777			24.241	15.7	15.7	16.1	16.1	16.1	16.1
P04264;H6VRG3;H6VRG0;H6VRF8;CON__P04264;H6VRG1;H6VRF9;CON__ENSEMBL:ENSBTAP00000038253	KRT1		66.038	17.1	21.1	9.9	15.2	20.8	8.9
CON__P05784			47.538	14.4	19.9	19.9	20.1	19.9	19.9
P05787;CON__P05787;Q969I0;Q7L4M3;F8VUG2;CON__H-INV:HIT000292931;F8W1U3;F8VRG4;F8VP67;Q9H552;CON__Q9H552;H0YIB2;F8VQY3;Q8IWY7;CON__H-INV:HIT000016045	KRT8		53.704	72.9	73.3	73.3	78.5	74.9	65.8
CON__P06868			91.215	1.7	0	0	2.1	0	0
CON__P08729			51.417	69.1	69.9	58.4	74	62.3	67.6
P08779;CON__P08779;B4DWU0;B4E2J5	KRT16		51.267	8.7	12.1	10.6	12.1	8.7	5.9
CON__P12763			38.418	20.3	20.3	20.3	26.5	20.3	13.6
P13645;CON__P13645	KRT10		58.826	7.4	8.9	8	13.5	29.5	9.2
CON__P15497			30.276	9.1	9.1	9.1	4.2	6.4	4.2
CON__P17690			38.252	0	0	0	6.7	6.7	0
CON__P17697			51.113	0	0	3.6	0	3.6	0
P19012;CON__P19012;B3KRA2;A8MT21;B3KVF5;C9JTG5	KRT15		49.211	4.6	10.1	6.6	6.6	8.1	4.4
CON__P28800			54.71	0	6.3	6.3	6.3	0	0
CON__P34955			46.103	0	6.7	3.1	3.4	10.1	3.1
P35527;CON__P35527;K7EQQ3	KRT9		62.064	0	5.6	5.6	4	10.9	4
P35908;CON__P35908	KRT2		65.432	13.6	15.5	11.7	16.6	37.1	13.6
P78386;CON__P78386	KRT85		55.802	1.4	1.4	3.6	1.4	3.7	3.7
CON__P81644			11.202	17	17	17	17	17	17
CON__Q03247			35.979	0	0	0	4.7	0	0
Q04695;CON__Q04695;Q14666;CON__Q9QWL7;K7EPJ9;B4E2P9;K7ESE1;CON__Q6IFX2;Q13092;CON__Q9Z2K1;CON__Q3ZAW8;P35900;CON__P35900;CON__Q9D312;K7ELP7;J3QR55;B4E204;Q8N1A0;CON__Q8N1A0;Q9C075;CON__Q9C075;CON__Q99PS0;Q99456;CON__Q99456	KRT17		48.105	73.4	70.8	69.7	81.5	76.4	66.2
P51884;CON__Q05443	LUM		38.429	5.3	5.3	5.3	5.3	5.3	5.3
CON__Q29443;CON__Q0IIK2;B4E1V0;B2MV14;B7ZAL5;E7EQB2;B3KSL2;E7ER44;Q2TUW9;P02788;Q5EK51;B3VMW0;A8K9U8;A8K494			75.829	14.2	14	19.7	17.5	27.2	4.4
CON__Q0V8M9;E7ET33;B4DPQ4;Q06033			99.536	1.3	1.7	3.1	4.4	5.5	1.3
CON__Q1RMK2			65.056	0	0	0	4	2.2	0
CON__Q28107			248.98	2.7	2.1	2.1	3.3	3.3	0.6
CON__Q2UVX4			187.37	1.3	1	0	2.1	1	0
P08729;CON__Q3KNV1;Q96GE1;CON__Q9DCV7;Q3KNV1;Q3B834;Q9NSB2;CON__Q9NSB2;CON__Q6ISB0;F8W0C6;B4DRW1;F5H8K9;B4DRR7;B4DKJ0;B4DRS2;P19013;CON__P19013;Q6PIN2;K7EJU1;B4E192;B4DJW0;P14136;A1L194;H0YHD9;U3KPR1;B4DIR1;K7ELP4;F8VS61;K7EKH9;A0JNT2;CON__Q61726;O43790;CON__O43790;B4DN72;A8K872;P78385;CON__Q6NT21;CON__P78385;Q14533;CON__Q14533;Q8N1N4;CON__Q8N1N4-2;CON__Q7RTT2	KRT7		51.385	72.9	71.2	62	75.1	66.1	68.9
CON__Q3SX09;Q4TZM4;Q9BWU5;Q8IZI0;Q8IUL9;Q6V0K9;Q6J1Z7;Q670S4;Q52MT0;Q4F786;Q3LR79;Q0Z944;E9NGZ5;D1MGQ0;B3VL05;B2M1S8;Q9BWV6;Q9GZL9;Q9UK54;B3VL86;E9PFT6;CON__P02070;P68871;P02042;D9YZU5;C8C504;A0N071;Q14473;Q9UM85;Q5XTR9;Q3L3Q5;D5FZW3;E9M263;Q9BXA2;Q9UBV6;Q14484;A8MUF7;B5ANL9;Q9UP81;F8W6P5;Q3Y9I8;Q14477;Q14476;E9PEW8;Q4TWB7;Q4JLR8;B2M1S6;A1YZ08;B7UCU6;B3VL31;Q14474;Q9UNL6;E9PBW4;P69892;P69891;P021…			22.06	37.3	37.3	47.3	51.7	37.3	37.3
CON__Q3SZH5			45.456	5	0	0	0	4.2	0
CON__Q3SZV7			52.295	0	0	0	3.5	0	0
CON__Q3ZBS7			54.099	4.1	4.1	4.1	7.2	7.2	4.1
Q5XKE5;CON__Q5XKE5	KRT79		57.835	6.7	9	6.7	6.7	11.2	6.7
CON__Q61782			10.662	30.1	12.9	23.7	23.7	35.5	23.7
Q6KB66;CON__Q6KB66-1;CON__Q0VBK2	KRT80		50.525	13.3	13.3	17.3	15	9.7	6.6
CON__Q8VED5;Q3SY84;CON__Q3SY84;Q7RTS7;CON__Q7RTS7;F8W1S1			57.552	6.8	4.9	4.9	7.2	9	4.9
CON__Q95121			46.228	4.6	4.6	0	4.6	4.6	4.6
CON__Q9TRI1;Q5T987;Q5T985;P19823;A2RTY6;D3DRR6	ITIH2		106.19	0	0	0	2	1.2	0
P63104;D0PNI1;B0AZS6;E7EX29;E7ESK7;Q2F831;B7Z2E6;H0YB80	YWHAZ		27.745	16.3	11.8	35.9	7.3	35.9	4.1
P69905;I1VZV6;D1MGQ2;Q9BX83;E9M4D4;G3V1N2;Q4ZGM8;Q7Z7B4;Q86YQ5;P78461;Q86YQ4;Q86YL2;Q9NQT3;Q86YQ1	HBA1;HBA2		15.257	26.1	19.7	11.3	36.6	36.6	11.3
Q8N4P8;Q9BZE4;D2CFK9;Q53GS0;B7Z7A3;B4DY13;B4DHR2;O60747;Q5T3R7	GTPBP4		73.708	10.9	10.1	13.9	16.6	8.5	5.2
P63267;P62736;D2JYH4;B3KW67;Q13707;B4DUI8;C9JFL5;F6UVQ4;F6QUT6;B7Z6I1;Q562S2	ACTG2;ACTA2		41.876	48.9	54.5	57.4	55.3	57.2	48.9
E7ENM1;E7EPD2;D2KFR9;J3KPM9;P42224;Q67C41;E9PH66;A5D905	STAT1		18.122	9.3	0	32.7	9.3	20.7	9.3
J3QR53;Q96HE9;D2SNZ4	PRR11		22.389	0	0	0	8	0	0
D3DN77;Q7L1Q6;Q53FN7;B3KU41;C9IZ80;C9JFN4	hCG_2022736;BZW1		30.768	3.7	3.7	9.3	11.9	3.7	0
D3DNA1;P18084;L7RT22;H7C4W1;H7C5U2	ITGB5		76.75	7.5	7.5	10.3	9.4	10	7.5
D6RFH2;D6RDN0;D6R9V8;H0Y8K3;Q9UKY7;D3DND1	CDV3		11.67	0	21.3	21.3	21.3	0	0
D3DP78;P14868;Q68CR9;Q53T60;C9JQM9;C9J7S3;C9JLC1;Q53R85;H7BZ35;H7C278	DARS;DKFZp781B11202		53.464	19	26.5	24.6	26.9	19.7	18.6
D3DPC4;Q53R41;E7EW60;Q05D57;C9JTP4	FLJ21901;FASTKD1		94.762	1.8	3	3	7.3	0	3
Q5T706;Q5T6Z8;Q5T704;Q9BXS4;D3DQ48;Q6P5R1	TMEM59		16.449	7.6	7.6	0	16.7	0	7.6
H7BXY5;D3DQ79;Q0ZGT2;E7ETM8;B4DDI0;E7EUA0;B4DUN9;Q7Z4C7	NEXN		68.814	3.6	3.6	9.4	7.6	3.6	3.6
Q93063;Q6NUL1;D3DR24;B7Z431	EXT2		82.254	4.3	2.4	3.1	2.4	9.1	0
D3DR31;P09914;B3KS50	IFIT1		51.713	8.5	13	14.5	8.9	6.3	10.3
H0Y432;Q53EZ4;D3DR37	CEP55		24.594	7.2	7.2	15.9	7.2	7.2	7.2
Q9H4G4;D3DRP5;Q5VZR0	GLIPR2;C9orf19		17.218	14.3	28.6	0	14.3	14.3	0
D3DS15;Q8TER5;D3DS14	FLJ10357;ARHGEF40		162.79	0	0	1.8	0	0	0
D3DS96;Q9NRL2;B3KND8;Q59G54;Q05CW0;Q32ND1	BAZ1A		178.57	1.9	1.9	4.5	4.8	3.1	0.7
Q9H5V9;D3DSW1	CXorf56;hCG_1640171		25.624	6.3	6.3	6.3	6.3	6.3	6.3
Q8NEH8;D3DT02;Q9HCS5	EPB41L4A		21.441	0	13	4.3	0	16.8	0
D3DT96;Q9NVH2	INTS7		76.433	1.9	0	1.9	5.2	1.9	1.9
D3DTC2;Q8NF37	AYTL2;LPCAT1		54.189	9.9	11.5	5.1	21.4	14	9.9
D3DTH7	MYO1C		98.933	20.2	27.1	32.6	27.1	33.8	15.4
Q96SB3;D3DTX6;B3KNT0;Q96B17	PPP1R9B		89.191	3.3	3.3	3.3	4.9	3.3	0
H3BV80;H3BMM9;H3BTC0;Q15287;D3DU92;H3BMS0;H3BPG5	RNPS1		24.561	27.5	14.7	20.4	14.7	7.6	20.4
K7EMM8;Q49A26;D3DUE6;D3DUE7;K7EQB2	GLYR1;N-PAC		57.224	18.1	19.3	17.7	15.3	18.9	19.1
D3DUJ0;Q9Y4W6;Q8TA92;K7EP56;B7Z651;B7Z636;E9PHW9;I6L894;Q01484	AFG3L2		84.444	15.2	13.8	18.1	12.1	18.8	12.8
H3BM75;F5GWS3;Q6P9B6;D3DUL8;H3BUB0;B4DTA9;A8K5C2	TLDC1;KIAA1609		21.307	8.3	8.3	0	10.4	17.1	8.3
F8W6Q3;D3DUR9;Q8TF68;A9X425;A9X424;R4GMR4;F5H105;F5H8L7;E9PHB3;B4DQU6	ZNF384		54.244	3.6	3.6	3.6	8.6	3.6	3.6
Q9NXL7;D3DUY5	RP13-360B22.2		15.982	0	0	11.1	11.1	0	9.8
E7EPR3;D3DUZ3;Q16666;H3BR88;H3BM18	IFI16		83.033	6.3	8.3	2	8.6	4.6	6.3
D3DV53;Q99584	S100A13		5.8526	43.1	43.1	41.2	43.1	41.2	43.1
D3DV75;H0YCK3	ADAR		98.744	16	23.1	13.8	25.6	19	19.6
Q92974;Q5VY93;D3DVA5;B4DJ49;B7Z977	ARHGEF2		111.54	6.1	6.1	5.2	6.1	6.1	4
P48681;D3DVC4;Q05BW3;A5PKT9	NES		177.44	2.3	2.9	5.1	3.3	3.4	1.6
P78324;D3DVW9	SIRPA;PTPNS1		54.966	0	0	2.6	0	0	0
D3DW07;Q9NPB8	RP5-1022P6.2;GPCPD1		45.232	0	0	5.8	0	0	0
E9PFG1;D3DWB6;O00507;Q93008	USP9X;USP9Y		116.25	0	1.5	1.5	0	0	1.5
P98173;Q5HY75;D3DWX8	FAM3A		25.152	0	0	9.6	9.6	0	9.6
D3DWY6;P46736;H9KVA9	BRCC3		29.75	5.8	5.8	5.8	5.8	10.1	10.1
D3DX70;Q8IWJ2;H7BYJ9;A0PJA5;B3KR21;B8ZZW2	GCC2		184.66	2	1	2.5	0.7	0.9	2
D3DXG4;D3DXG5;Q96GK7;Q6P2I3	hCG_2002650;FAHD2A;FAHD2B		32.934	5	5	5	11.7	5	5
F5H7V9;D3YHM4;J3QSU6;P24821;Q4LE33;H0YGZ3;A7MBN2;E9PC84	TNC;TNC variant protein		201.14	0	0	0.5	0	2.2	0
D3YTB1;P62910;F8W727	RPL32		15.616	22.6	22.6	22.6	35.3	22.6	22.6
H7C1F0;F8WAB6;D3YTB5;P51617	IRAK1		25.298	0	0	6.4	0	0	0
F5H1L4;E7ENA2;D3YTF8;F5H2V0;D3YTF9;Q9NNW7;E7EWK1;A4FTY4	TXNRD2		53.406	10.4	14	16.5	20.1	20.1	15.4
Q86WP2;F5GY92;D4PHA4	GPBP1		53.339	0	8.2	4.2	4	8.2	0
[truncated: 2,908 more rows]
