# Supplementary material for: CDK1-Cyclin B1 Activates RNMT, Coordinating mRNA Cap Methylation with G1 Phase Transcription
Source: Mol Cell. 2016 Mar 3;61(5):734–46. doi: 10.1016/j.molcel.2016.02.008 (PMC4781437; doi:10.1016/j.molcel.2016.02.008)
Supplement: Table S2. Differential Expression Analysis of HeLa Cells Expressing HA-RNMT WT and 77A, Related to Figure 6 — Label-free quantitation (LFQ) of proteins identified in three preparations of HeLa cells expressing HA-RNMT WT and T77A were compared. Proteins that were expressed with a significant difference in the two sample sets are indicated. t test p values reported. [file mmc3.xlsx]

## Sheet: WT>77A
proteins expressed significantly higher in response to RNMT WT than RNMT77A
Gene names	Mol. weight [kDa]	WT average LFQ Intensity	77A average LFQ Intensity	P value	LFQ value 77A/WT
LRP5	179.14	4.45463e+06	1	0.002157	2.24485e-07
DGKE	51.101	2370000	1	0.040012	4.21941e-07
PPIH	19.257	9.44027e+06	1216400	0.0129077	0.128852
RPP40	41.833	8.66447e+06	1.57363e+06	0.0430545	0.181619
NDUFA11	12.671	5289800	972300	0.0261022	0.183807
GSTZ1	24.126	9.07567e+06	1.76877e+06	0.0347313	0.194891
SLC25A3	36.161	6.23077e+07	14947000	0.0142745	0.23989
PIGO	118.7	3016600	734033	0.0484131	0.243331
NOL8;DKFZp686P12242	104.21	2.42973e+06	592767	0.0414622	0.243964
PDE4DIP	265.08	3.33337e+06	853067	0.0490352	0.255917
BOP1;KM-PA-2	64.08	56981000	1.76567e+07	0.00309629	0.309869
PARN	73.45	6.97293e+06	2.20793e+06	0.0478276	0.316643
PHF3	229.48	8822300	3151200	0.0279498	0.357186
B7Z532	26.685	7.69233e+07	28961000	0.0270175	0.376492
DDX18	75.406	188870000	7.11917e+07	0.0354409	0.376935
LAP3	56.166	5.15197e+07	19887000	0.00802944	0.386008
KPNA3	57.81	2.56927e+07	10383700	0.00425879	0.40415
TUBB8	49.775	58202000	2.36817e+07	0.0401642	0.406888
SKP2	44.19	1704400	747093	0.0334676	0.438332
TOMM22;MST065	15.521	4.31293e+07	1.93237e+07	0.00192679	0.44804
TOMM70A	56.93	4.02003e+07	18381000	0.0223424	0.457235
THY1	15.904	3773500	1.73003e+06	0.00881615	0.458469
GNB2	37.331	40005000	1.88297e+07	0.0386154	0.470683
PSMD3	41.183	9.67367e+06	4585200	0.015292	0.473988
PTRH2	19.193	1.61107e+08	8.26423e+07	0.00582683	0.512967
EXOSC3	29.572	8792000	4607400	0.0289309	0.524045
Septin11	49.005	9.85183e+06	5.19593e+06	0.0126599	0.527408
INF2	135.62	41594000	23346000	0.0365488	0.561283
CTR9	133.5	6.33183e+06	3575100	0.043565	0.564623
COL7A1	295.22	4.11437e+06	2.43273e+06	0.0424387	0.591278
ATP2B1	138.75	23027000	1.41347e+07	0.0330254	0.61383
RAP1B;RAP1A	20.825	280990000	1.72757e+08	0.0416138	0.614814
GBA	50.316	1.98723e+07	12660000	0.00675902	0.637067
SAP18	17.561	5.85947e+07	3.75143e+07	0.0150639	0.640235
ITGAV	116.1	3.29577e+07	2.13437e+07	0.0214273	0.647609
PRPF40A	108.8	2.65983e+07	17417000	0.0296264	0.654815
ACAA2	41.924	59778000	3.92303e+07	0.0335013	0.656267
SLC25A10	48.099	6.94483e+07	4.65337e+07	0.0292038	0.670047
MRPL39	34.032	12100000	8.16083e+06	0.012172	0.674449
PXDN	165.27	1.57083e+07	1.07124e+07	0.0166459	0.681959
SDHA	63.566	384370000	2.63163e+08	0.03473	0.684661
LARP1	123.51	3.58527e+07	2.50423e+07	0.0235041	0.698479
SIN3A	145.17	3.63027e+06	2.59127e+06	0.00248222	0.713795
PAM16	13.825	2.31633e+07	1.67533e+07	0.00304479	0.72327
ABCB7	77.12	2.76727e+07	2.02077e+07	0.0125978	0.730239
DST	860.65	4.05323e+07	2.97493e+07	0.0282304	0.733965
COMT	30.037	1.91753e+08	1.43437e+08	0.0380306	0.748027
RPN2	69.283	5.12253e+08	4.01227e+08	0.0341773	0.783258
PRPF8	273.6	245070000	202040000	0.0451964	0.824418
ETFB	27.843	1.37533e+07	1.16157e+07	0.0468785	0.844571
RRM1	86.451	1.38817e+07	12243000	0.00968743	0.881955
RANBP2	358.2	7.18417e+07	6.40333e+07	0.0411097	0.891312
FLAD1	65.265	1.19557e+07	1.11327e+07	0.0406871	0.931162

## Sheet: 77A>WT
proteins expressed significantly higher in response to RNMT 77A than RNMT WT
Gene names	Mol. weight [kDa]	WT average LFQ Intensity	77A average LFQ Intensity	P value	LFQ value 77A/WT
NNT	113.88	2.63293e+08	3.14883e+08	0.000181032	1.19594
SNRPE	10.803	4.05763e+07	4.86607e+07	0.0346913	1.19924
IQGAP1	189.25	2.88217e+08	346740000	0.0410522	1.20305
SERPINH1	46.44	3.27497e+08	402320000	0.0386212	1.22847
EXOSC2	32.789	3.65707e+07	4.58097e+07	0.0344865	1.25263
NCAPD3	168.89	8.26903e+06	10389900	0.0364261	1.25648
GCN1L1;PRIC295	292.75	11392000	1.46937e+07	0.00428032	1.28982
HSP90AB1	83.263	6.41327e+07	8.38483e+07	0.0127451	1.30742
Septin9	65.401	5.57477e+06	7.30793e+06	0.0393482	1.31089
ESYT1	122.85	1.14727e+08	1.52253e+08	0.0107339	1.3271
AIMP2	35.348	2.10943e+07	2.80453e+07	0.0289338	1.32952
RPS3	26.688	9.46767e+07	128560000	0.00550172	1.35788
PABPC1	65.747	1.29333e+08	1.78737e+08	0.00475	1.38198
GTPBP10	42.932	9.43157e+06	1.32053e+07	0.036701	1.40012
EIF3A;eIF3a	96.863	175890000	246430000	0.0259455	1.40105
POLR2J2;POLR2J;POLR2J1;POLR2J3	13.074	6.52367e+06	9328600	0.0460229	1.42996
RPS9	22.591	2.00523e+07	28702000	0.0394156	1.43135
FAM208A	189.03	7.18157e+06	1.02944e+07	0.0235295	1.43345
ADCK3;CABC1	71.949	3.63127e+06	5.21983e+06	0.0439452	1.43747
KIAA1967	102.9	7.07527e+06	1.03188e+07	0.0314381	1.45844
PNPLA6	149.99	20550000	3.01693e+07	0.0426074	1.46809
IARS;DKFZp686L17145;DKFZp686L0869	144.5	2.59727e+07	3.85303e+07	0.0221198	1.4835
NIPSNAP1	25.497	46256000	6.89457e+07	0.0297303	1.49052
ATP5C1	32.247	7.09117e+07	1.07069e+08	0.0266061	1.50989
RPL10	24.604	2.70493e+06	4131000	0.0202543	1.52721
CNN3	36.413	7.52613e+06	11555000	0.0282077	1.53532
GPI	59.99	1.47387e+07	2.26437e+07	0.0144438	1.53634
RPS10	18.898	151710000	2.37947e+08	0.0301846	1.56843
EEA1	162.46	2.81687e+06	4.45393e+06	0.0313159	1.58117
RTN3	100.82	5.98293e+06	9.49203e+06	0.0323181	1.58652
TMX3	48.558	9481100	15178000	0.0145073	1.60087
DDX52	67.497	9.97497e+06	1.60207e+07	0.0374032	1.60609
COLGALT1	71.635	3.27547e+06	5375400	0.0459177	1.64111
ACTC1;ACTA1	42.019	3.45157e+07	5.67757e+07	0.0407694	1.64492
PRDX2	20.107	7975600	13290000	0.0188116	1.66633
PDE12	67.351	8.66753e+06	1.46723e+07	0.0218119	1.69279
AP1B1	104.64	2000500	3453100	0.0213675	1.72612
SLC9A3R1	22.871	5.71703e+06	9.89333e+06	0.0316834	1.7305
SUPT6H	199.07	6.66683e+06	11652300	0.0204344	1.7478
UPF1	124.34	4.85573e+06	8.51517e+06	0.04363	1.75363
FN1;DKFZp686O12165	243.23	3.46363e+06	6.27877e+06	0.00830783	1.81277
NPC1	142.17	7.99983e+06	1.45293e+07	0.0161134	1.8162
PABPC4	67.97	6.36667e+06	11740000	0.0171327	1.84398
EIF2S3;EIF2S3L	51.109	6.97783e+07	1.33373e+08	0.045174	1.91139
ARCN1;DKFZp686M09245	57.21	3702700	7.09167e+06	0.0187504	1.91527
DKFZp686A1195;TJP1;DKFZp686M05161	189.62	15997000	30956000	0.0110759	1.93511
SLIRP	10.738	3.73867e+06	7318000	0.0318033	1.95738
GDI2;GDI1	50.663	1.60357e+07	3.23107e+07	0.0305222	2.01493
DIS3	109	2105800	4.30607e+06	0.0378052	2.04486
DHCR7	54.489	4353300	9282000	0.00608788	2.13218
IVD	46.236	1.31887e+07	2.92353e+07	0.029521	2.2167
TPX2;HCTP4;HCA90	85.652	6.52427e+06	15234000	0.0093144	2.33498
VAMP7	24.935	1.59317e+06	4036500	0.0419627	2.53363
PSMB5	28.48	1.09907e+06	2.82433e+06	0.0384819	2.56976
FEN1	42.592	1.60407e+06	4.39343e+06	0.0377116	2.73893
ABCC3;MRP3	169.34	2.84717e+06	7.87773e+06	0.0394575	2.76687
TNPO1	102.35	1.38257e+07	38678000	0.045385	2.79755
LRRC47	63.472	6109100	1.76297e+07	0.00913656	2.8858
PDSS2	29.056	1.46383e+06	4.44847e+06	0.0363875	3.03892
CRIP2	20.6	4395500	1.40357e+07	0.0316068	3.19319
SMARCD2	52.238	890833	2.86633e+06	0.0340281	3.21759
SDAD1	79.87	490063	1.72067e+06	0.0127652	3.51111
SART3	74.288	314757	1.20983e+06	0.0476875	3.84371
CDK5	33.288	134507	540030	0.0442233	4.01489
PLAA	87.156	549500	2244000	0.0401182	4.08371
S100A4	11.728	585593	2.40273e+06	0.0133654	4.10307
FPGS	64.608	589333	2.52987e+06	0.0344895	4.29276
DOCK5	215.31	328043	1.44567e+06	0.0334009	4.40694
TNPO3	104.2	1.92483e+06	8.63223e+06	0.0268279	4.48467
GTF3C3	101.27	910600	4.17577e+06	0.0388355	4.58573
POLE3	16.859	509800	2351300	0.0285199	4.6122
PAP1;METTL9	32.884	489067	2.94033e+06	0.021612	6.01213
C12orf45	20.123	113200	687877	0.00998485	6.07665
LNPEP	117.35	1.74473e+06	12186700	0.0434933	6.98485
CAST	63.93	530767	3.75123e+06	0.0377427	7.06758
KLHL13;DKFZp686L0695	56.236	1	569307	0.000196901	569307
TCEB1	9.9601	1	673153	0.0036252	673153
RAD18	34.914	1	761427	0.0010368	761427
ANKRD27	116.98	1	1009920	0.00673844	1009920
GTF2H3	21.876	1	1065040	0.0115506	1065040
USP48	119.03	1	1599800	0.0034245	1599800
MRP63	12.266	1	1.84007e+06	0.00200525	1.84007e+06
AP3B1	116.19	1	2.43103e+06	0.00459965	2.43103e+06
ERCC3	81.983	1	2.59837e+06	0.00229242	2.59837e+06
DKFZp781H1425;IKBKAP;IKBKAP variant protein	111.51	1	2608200	5.85664e-05	2608200
TMUB1	16.12	1	3.17177e+06	0.00503371	3.17177e+06
TTC17;DKFZp686D20222	108.54	1	3.50093e+06	0.00342256	3.50093e+06
PAWR	36.567	1	3.67017e+06	0.00511623	3.67017e+06
MRPL51	15.095	1	3.68507e+06	4.30722e-05	3.68507e+06
AURKB	39.279	1	6.89763e+06	0.00649974	6.89763e+06
HDAC7	102.93	1	8.77527e+07	0.000232341	8.77527e+07
