# Supplementary material for: CDK1-Cyclin B1 Activates RNMT, Coordinating mRNA Cap Methylation with G1 Phase Transcription
Source: Mol Cell. 2016 Mar 3;61(5):734–46. doi: 10.1016/j.molcel.2016.02.008 (PMC4781437; doi:10.1016/j.molcel.2016.02.008)
Supplement: Table S3. GO Term Analysis of Proteins Expressed Significantly Differently in Response to HA-RNMT WT and T77A, Related to Figure 6 [file mmc4.xlsx]

## Sheet: GO BP WT>77A
GO Term analysis of proteins expressed significantly higher in response to RNMT WT than RNMT77A
GO_id	Term	NumberOfGenes	p-value
GO:0071840	cellular component organization or biogenesis	24	2.83e-05
GO:0035987	endodermal cell differentiation	3	0.00014
GO:0016043	cellular component organization	22	0.000198
GO:0033690	positive regulation of osteoblast proliferation	2	0.000292
GO:0001706	endoderm formation	3	0.000332
GO:0006839	mitochondrial transport	4	0.000425
GO:0000469	cleavage involved in rRNA processing	2	0.000428
GO:0000466	maturation of 5.8S rRNA from tricistronic rRNA transcript (SSU-rRNA, 5.8S rRNA, LSU-rRNA)	2	0.000428
GO:0045190	isotype switching	2	0.000677
GO:0090305	nucleic acid phosphodiester bond hydrolysis	4	0.000679
GO:0044710	single-organism metabolic process	18	0.000688
GO:0090501	RNA phosphodiester bond hydrolysis	3	0.0007
GO:0000460	maturation of 5.8S rRNA	2	0.000981
GO:0007492	endoderm development	3	0.00101
GO:0000413	protein peptidyl-prolyl isomerization	2	0.00109
GO:0016447	somatic recombination of immunoglobulin gene segments	2	0.00121
GO:0044281	small molecule metabolic process	12	0.0013
GO:0033688	regulation of osteoblast proliferation	2	0.00134
GO:0072594	establishment of protein localization to organelle	5	0.00137
GO:0002381	immunoglobulin production involved in immunoglobulin mediated immune response	2	0.00175
GO:0016445	somatic diversification of immunoglobulins	2	0.00175
GO:0043933	macromolecular complex subunit organization	12	0.00178
GO:0002312	B cell activation involved in immune response	2	0.00256
GO:0050686	negative regulation of mRNA processing	2	0.00256
GO:0006605	protein targeting	5	0.00256
GO:0001704	formation of primary germ layer	3	0.00262
GO:0002562	somatic diversification of immune receptors via germline recombination within a single locus	2	0.00273
GO:0016444	somatic cell DNA recombination	2	0.00273
GO:0018208	peptidyl-proline modification	2	0.00292
GO:0009056	catabolic process	10	0.00315
GO:0044085	cellular component biogenesis	11	0.0034
GO:1903312	negative regulation of mRNA metabolic process	2	0.0035
GO:0042981	regulation of apoptotic process	9	0.00353
GO:0017038	protein import	3	0.00355
GO:0002200	somatic diversification of immune receptors	2	0.00371
GO:0043067	regulation of programmed cell death	9	0.00371
GO:0022904	respiratory electron transport chain	3	0.0039
GO:0051726	regulation of cell cycle	7	0.00396
GO:0044711	single-organism biosynthetic process	8	0.00456
GO:0071806	protein transmembrane transport	2	0.00482
GO:0010941	regulation of cell death	9	0.00484
GO:0002377	immunoglobulin production	2	0.00506
GO:0065003	macromolecular complex assembly	8	0.00514
GO:0008283	cell proliferation	6	0.0056
GO:0050878	regulation of body fluid levels	6	0.00581
GO:0051348	negative regulation of transferase activity	4	0.00587
GO:0055114	oxidation-reduction process	7	0.00628
GO:0046718	viral entry into host cell	2	0.00634
GO:0007369	gastrulation	3	0.00655
GO:0007006	mitochondrial membrane organization	2	0.00661
GO:0006461	protein complex assembly	7	0.00676
GO:0006396	RNA processing	5	0.00683
GO:0070271	protein complex biogenesis	7	0.00684
GO:0044092	negative regulation of molecular function	7	0.00701
GO:0006626	protein targeting to mitochondrion	2	0.00716
GO:0052192	movement in environment of other organism involved in symbiotic interaction	2	0.00716
GO:0051806	entry into cell of other organism involved in symbiotic interaction	2	0.00716
GO:0052126	movement in host environment	2	0.00716
GO:0030260	entry into host cell	2	0.00716
GO:0044409	entry into host	2	0.00716
GO:0033365	protein localization to organelle	5	0.0074
GO:0002440	production of molecular mediator of immune response	2	0.00774
GO:0072655	establishment of protein localization to mitochondrion	2	0.00804
GO:0000288	nuclear-transcribed mRNA catabolic process, deadenylation-dependent decay	2	0.00834
GO:0043086	negative regulation of catalytic activity	6	0.00843
GO:0009611	response to wounding	6	0.0089
GO:0044248	cellular catabolic process	8	0.00952
GO:0007596	blood coagulation	5	0.00998
GO:0050817	coagulation	5	0.00998
GO:0006260	DNA replication	3	0.0102
GO:0070585	protein localization to mitochondrion	2	0.0103
GO:0001678	cellular glucose homeostasis	2	0.0103
GO:0007599	hemostasis	5	0.0103
GO:1903310	positive regulation of chromatin modification	2	0.0109
GO:0010565	regulation of cellular ketone metabolic process	3	0.011
GO:1902582	single-organism intracellular transport	7	0.0112
GO:0006521	regulation of cellular amino acid metabolic process	2	0.0113
GO:0016071	mRNA metabolic process	5	0.0113
GO:0009892	negative regulation of metabolic process	11	0.0115
GO:0006091	generation of precursor metabolites and energy	4	0.0117
GO:0051248	negative regulation of protein metabolic process	6	0.0122
GO:0065008	regulation of biological quality	13	0.0124
GO:1901575	organic substance catabolic process	8	0.0125
GO:0030198	extracellular matrix organization	4	0.0126
GO:0043062	extracellular structure organization	4	0.0128
GO:0043066	negative regulation of apoptotic process	6	0.0129
GO:0006259	DNA metabolic process	5	0.013
GO:0043069	negative regulation of programmed cell death	6	0.0132
GO:0033673	negative regulation of kinase activity	3	0.0135
GO:0070727	cellular macromolecule localization	7	0.0137
GO:0002708	positive regulation of lymphocyte mediated immunity	2	0.0138
GO:0002824	positive regulation of adaptive immune response based on somatic recombination of immune receptors built from immunoglobulin superfamily domains	2	0.0142
GO:0007005	mitochondrion organization	4	0.0143
GO:0071822	protein complex subunit organization	8	0.0151
GO:0002821	positive regulation of adaptive immune response	2	0.0154
GO:0051128	regulation of cellular component organization	10	0.0155
GO:0016064	immunoglobulin mediated immune response	2	0.0162
GO:0022607	cellular component assembly	9	0.0163
GO:0060548	negative regulation of cell death	6	0.0164
GO:0002479	antigen processing and presentation of exogenous peptide antigen via MHC class I, TAP-dependent	2	0.0166
GO:0051051	negative regulation of transport	4	0.0168
GO:0048660	regulation of smooth muscle cell proliferation	2	0.017
GO:2001252	positive regulation of chromosome organization	2	0.017
GO:0008202	steroid metabolic process	3	0.0174
GO:0002285	lymphocyte activation involved in immune response	2	0.0174
GO:0019724	B cell mediated immunity	2	0.0179
GO:0042590	antigen processing and presentation of exogenous peptide antigen via MHC class I	2	0.0179
GO:0031400	negative regulation of protein modification process	4	0.0181
GO:0006397	mRNA processing	4	0.0183
GO:0046467	membrane lipid biosynthetic process	2	0.0183
GO:0031145	anaphase-promoting complex-dependent proteasomal ubiquitin-dependent protein catabolic process	2	0.0183
GO:0055085	transmembrane transport	6	0.0186
GO:0033238	regulation of cellular amine metabolic process	2	0.0192
GO:0045814	negative regulation of gene expression, epigenetic	2	0.0192
GO:0090068	positive regulation of cell cycle process	3	0.0196
GO:0008610	lipid biosynthetic process	4	0.0199
GO:0002705	positive regulation of leukocyte mediated immunity	2	0.0201
GO:0006664	glycolipid metabolic process	2	0.0205
GO:0002218	activation of innate immune response	3	0.0213
GO:1903509	liposaccharide metabolic process	2	0.0214
GO:0051291	protein heterooligomerization	2	0.0219
GO:0032675	regulation of interleukin-6 production	2	0.0219
GO:0006886	intracellular protein transport	5	0.022
GO:0042060	wound healing	5	0.0221
GO:0050684	regulation of mRNA processing	2	0.0223
GO:1901615	organic hydroxy compound metabolic process	4	0.0224
GO:0006629	lipid metabolic process	6	0.0226
GO:0034470	ncRNA processing	3	0.0228
GO:0016482	cytoplasmic transport	5	0.0228
GO:0006606	protein import into nucleus	2	0.0228
GO:0044744	protein targeting to nucleus	2	0.0228
GO:0070887	cellular response to chemical stimulus	10	0.0232
GO:0019058	viral life cycle	3	0.0233
GO:0007229	integrin-mediated signaling pathway	2	0.0233
GO:0051170	nuclear import	2	0.0247
GO:0031331	positive regulation of cellular catabolic process	3	0.0251
GO:0048519	negative regulation of biological process	15	0.0252
GO:1901700	response to oxygen-containing compound	7	0.0254
GO:0016032	viral process	5	0.0255
GO:0044764	multi-organism cellular process	5	0.0258
GO:0009058	biosynthetic process	16	0.0272
GO:1903311	regulation of mRNA metabolic process	2	0.0272
GO:0008203	cholesterol metabolic process	2	0.0272
GO:0002822	regulation of adaptive immune response based on somatic recombination of immune receptors built from immunoglobulin superfamily domains	2	0.0272
GO:0046165	alcohol biosynthetic process	2	0.0272
GO:0046907	intracellular transport	7	0.0273
GO:0002706	regulation of lymphocyte mediated immunity	2	0.0277
GO:0031056	regulation of histone modification	2	0.0282
GO:0031123	RNA 3'-end processing	2	0.0282
GO:0007049	cell cycle	7	0.0288
GO:0048523	negative regulation of cellular process	14	0.0292
GO:0010564	regulation of cell cycle process	4	0.0292
GO:0044255	cellular lipid metabolic process	5	0.0301
GO:0006412	translation	3	0.0307
GO:0045089	positive regulation of innate immune response	3	0.0307
GO:0032269	negative regulation of cellular protein metabolic process	5	0.0308
GO:0043623	cellular protein complex assembly	3	0.0313
GO:0002819	regulation of adaptive immune response	2	0.0314
GO:0002474	antigen processing and presentation of peptide antigen via MHC class I	2	0.0314
GO:0045931	positive regulation of mitotic cell cycle	2	0.0314
GO:0044699	single-organism process	28	0.0318
GO:0016125	sterol metabolic process	2	0.0325
GO:0071901	negative regulation of protein serine/threonine kinase activity	2	0.0325
GO:0002697	regulation of immune effector process	3	0.0325
GO:0033043	regulation of organelle organization	6	0.0326
GO:0044712	single-organism catabolic process	5	0.0341
GO:0006399	tRNA metabolic process	2	0.0342
GO:0002831	regulation of response to biotic stimulus	2	0.0342
GO:0071345	cellular response to cytokine stimulus	4	0.0342
GO:0000084	mitotic S phase	2	0.0347
GO:0002366	leukocyte activation involved in immune response	2	0.0347
GO:0070588	calcium ion transmembrane transport	2	0.0347
GO:0031324	negative regulation of cellular metabolic process	9	0.0352
GO:1903308	regulation of chromatin modification	2	0.0353
GO:0002263	cell activation involved in immune response	2	0.0353
GO:0045787	positive regulation of cell cycle	3	0.0353
GO:0022613	ribonucleoprotein complex biogenesis	3	0.0363
GO:0002449	lymphocyte mediated immunity	2	0.037
GO:1902580	single-organism cellular localization	5	0.0372
GO:0044419	interspecies interaction between organisms	5	0.0372
GO:0044403	symbiosis, encompassing mutualism through parasitism	5	0.0372
GO:0051701	interaction with host	2	0.0376
GO:0002460	adaptive immune response based on somatic recombination of immune receptors built from immunoglobulin superfamily domains	2	0.0381
GO:1901565	organonitrogen compound catabolic process	3	0.0383
GO:0006915	apoptotic process	6	0.0385
GO:0022900	electron transport chain	2	0.0387
GO:1902275	regulation of chromatin organization	2	0.0387
GO:1901654	response to ketone	2	0.0387
GO:0044237	cellular metabolic process	22	0.0388
GO:0022403	cell cycle phase	3	0.0389
GO:0098763	mitotic cell cycle phase	3	0.0389
GO:0009896	positive regulation of catabolic process	3	0.0389
GO:0012501	programmed cell death	6	0.0391
GO:0042113	B cell activation	2	0.0393
GO:0006996	organelle organization	11	0.0394
GO:0044848	biological phase	3	0.0403
GO:0045862	positive regulation of proteolysis	3	0.0413
GO:0034613	cellular protein localization	6	0.0415
GO:0015980	energy derivation by oxidation of organic compounds	3	0.0417
GO:0048878	chemical homeostasis	5	0.0417
GO:0006066	alcohol metabolic process	3	0.0424
GO:0090263	positive regulation of canonical Wnt signaling pathway	2	0.0429
GO:0034641	cellular nitrogen compound metabolic process	16	0.043
GO:0051329	mitotic interphase	2	0.0435
GO:0008219	cell death	6	0.0436
GO:0019827	stem cell maintenance	2	0.0441
GO:0006364	rRNA processing	2	0.0441
GO:0051641	cellular localization	9	0.0441
GO:0016265	death	6	0.0445
GO:0034622	cellular macromolecular complex assembly	4	0.0449
GO:0023057	negative regulation of signaling	6	0.045
GO:0002703	regulation of leukocyte mediated immunity	2	0.046
GO:0010648	negative regulation of cell communication	6	0.0463
GO:0006006	glucose metabolic process	2	0.0466
GO:0042326	negative regulation of phosphorylation	3	0.0467
GO:0034504	protein localization to nucleus	2	0.0472
GO:0016072	rRNA metabolic process	2	0.0472
GO:0050778	positive regulation of immune response	4	0.0474
GO:0048584	positive regulation of response to stimulus	8	0.0479
GO:0008380	RNA splicing	3	0.0486
GO:1901576	organic substance biosynthetic process	15	0.0486
GO:1903052	positive regulation of proteolysis involved in cellular protein catabolic process	2	0.0491
GO:0002699	positive regulation of immune effector process	2	0.0498

## Sheet: GO BP 77A>WT
GO Term analysis of proteins expressed significantly higher in response to RNMT 77A than RNMT WT
GO_id	Term	NumberOfGenes	p-value
GO:0006412	translation	10	1.95e-07
GO:0006401	RNA catabolic process	9	2.79e-07
GO:0016071	mRNA metabolic process	13	3.66e-07
GO:0071840	cellular component organization or biogenesis	38	6.58e-07
GO:0016043	cellular component organization	36	3.23e-06
GO:0016032	viral process	13	3.75e-06
GO:0044764	multi-organism cellular process	13	3.88e-06
GO:0000956	nuclear-transcribed mRNA catabolic process	7	9.78e-06
GO:0044419	interspecies interaction between organisms	13	1.12e-05
GO:0044403	symbiosis, encompassing mutualism through parasitism	13	1.12e-05
GO:0006402	mRNA catabolic process	7	1.46e-05
GO:0016482	cytoplasmic transport	12	1.52e-05
GO:0006996	organelle organization	25	1.55e-05
GO:0034655	nucleobase-containing compound catabolic process	8	6.97e-05
GO:0090503	RNA phosphodiester bond hydrolysis, exonucleolytic	3	7.09e-05
GO:0009057	macromolecule catabolic process	12	7.69e-05
GO:0009411	response to UV	5	9.04e-05
GO:0071034	CUT catabolic process	2	0.000109
GO:0033036	macromolecule localization	19	0.000122
GO:1902589	single-organism organelle organization	18	0.000129
GO:0000184	nuclear-transcribed mRNA catabolic process, nonsense-mediated decay	5	0.000151
GO:0019439	aromatic compound catabolic process	8	0.000152
GO:0044270	cellular nitrogen compound catabolic process	8	0.000155
GO:0046700	heterocycle catabolic process	8	0.000155
GO:0010467	gene expression	27	0.000199
GO:0090501	RNA phosphodiester bond hydrolysis	4	0.000199
GO:0006368	transcription elongation from RNA polymerase II promoter	4	0.000236
GO:1902580	single-organism cellular localization	11	0.000244
GO:0031330	negative regulation of cellular catabolic process	5	0.000255
GO:0071822	protein complex subunit organization	15	0.000288
GO:1901361	organic cyclic compound catabolic process	8	0.000296
GO:0009056	catabolic process	16	0.00033
GO:0006413	translational initiation	6	0.000341
GO:1902369	negative regulation of RNA catabolic process	2	0.000379
GO:0044265	cellular macromolecule catabolic process	10	0.000406
GO:0044248	cellular catabolic process	14	0.000412
GO:0061024	membrane organization	11	0.000457
GO:0009059	macromolecule biosynthetic process	26	0.000501
GO:0030036	actin cytoskeleton organization	7	0.000534
GO:1901575	organic substance catabolic process	14	0.00067
GO:0009895	negative regulation of catabolic process	5	0.000775
GO:1902582	single-organism intracellular transport	12	0.00078
GO:0006354	DNA-templated transcription, elongation	4	0.000817
GO:0034645	cellular macromolecule biosynthetic process	25	0.000859
GO:0030029	actin filament-based process	7	0.000894
GO:0006417	regulation of translation	6	0.000958
GO:0009650	UV protection	2	0.000981
GO:0016075	rRNA catabolic process	2	0.000981
GO:0032268	regulation of cellular protein metabolic process	17	0.000986
GO:0051246	regulation of protein metabolic process	18	0.00104
GO:0071702	organic substance transport	16	0.00109
GO:0007041	lysosomal transport	3	0.00116
GO:0006869	lipid transport	5	0.00135
GO:0006397	mRNA processing	7	0.00146
GO:0044267	cellular protein metabolic process	20	0.00149
GO:0043933	macromolecular complex subunit organization	17	0.0015
GO:0000288	nuclear-transcribed mRNA catabolic process, deadenylation-dependent decay	3	0.00154
GO:0006414	translational elongation	5	0.00165
GO:0050434	positive regulation of viral transcription	3	0.00181
GO:0002181	cytoplasmic translation	2	0.00185
GO:0034661	ncRNA catabolic process	2	0.00185
GO:0044085	cellular component biogenesis	16	0.00202
GO:0010876	lipid localization	5	0.00218
GO:0043241	protein complex disassembly	5	0.00223
GO:0009416	response to light stimulus	6	0.00224
GO:0019538	protein metabolic process	22	0.00248
GO:0072594	establishment of protein localization to organelle	6	0.00251
GO:0032984	macromolecular complex disassembly	5	0.00256
GO:0006913	nucleocytoplasmic transport	5	0.00261
GO:0072657	protein localization to membrane	6	0.00271
GO:0090150	establishment of protein localization to membrane	5	0.00288
GO:0051169	nuclear transport	5	0.00288
GO:0016070	RNA metabolic process	23	0.00292
GO:1901576	organic substance biosynthetic process	27	0.00326
GO:0045022	early endosome to late endosome transport	2	0.00331
GO:0010608	posttranscriptional regulation of gene expression	7	0.00335
GO:0070727	cellular macromolecule localization	11	0.00352
GO:0019058	viral life cycle	5	0.00353
GO:0046907	intracellular transport	12	0.00353
GO:0000718	nucleotide-excision repair, DNA damage removal	2	0.00364
GO:0090313	regulation of protein targeting to membrane	2	0.00364
GO:0006396	RNA processing	7	0.00382
GO:0008104	protein localization	14	0.00393
GO:0090224	regulation of spindle organization	2	0.004
GO:0048488	synaptic vesicle endocytosis	2	0.004
GO:0009058	biosynthetic process	27	0.004
GO:0007034	vacuolar transport	3	0.00415
GO:0033365	protein localization to organelle	7	0.00424
GO:0036465	synaptic vesicle recycling	2	0.00436
GO:0090305	nucleic acid phosphodiester bond hydrolysis	4	0.00441
GO:0051650	establishment of vesicle localization	4	0.00441
GO:0051656	establishment of organelle localization	5	0.00443
GO:0046782	regulation of viral transcription	3	0.00447
GO:0008334	histone mRNA metabolic process	2	0.00475
GO:0006605	protein targeting	6	0.00505
GO:0044802	single-organism membrane organization	8	0.00522
GO:0022411	cellular component disassembly	7	0.00525
GO:0044249	cellular biosynthetic process	26	0.00536
GO:0051648	vesicle localization	4	0.00539
GO:0006415	translational termination	4	0.00599
GO:0006370	7-methylguanosine mRNA capping	2	0.00689
GO:0019884	antigen processing and presentation of exogenous antigen	4	0.00691
GO:0097480	establishment of synaptic vesicle localization	3	0.00711
GO:0048489	synaptic vesicle transport	3	0.00711
GO:0044238	primary metabolic process	37	0.0072
GO:0022613	ribonucleoprotein complex biogenesis	5	0.00732
GO:0015721	bile acid and bile salt transport	2	0.00736
GO:0006363	termination of RNA polymerase I transcription	2	0.00736
GO:0006362	transcription elongation from RNA polymerase I promoter	2	0.00736
GO:0043928	exonucleolytic nuclear-transcribed mRNA catabolic process involved in deadenylation-dependent decay	2	0.00736
GO:0097479	synaptic vesicle localization	3	0.00755
GO:0006353	DNA-templated transcription, termination	3	0.00755
GO:1903902	positive regulation of viral life cycle	3	0.00778
GO:0009452	7-methylguanosine RNA capping	2	0.00785
GO:0051704	multi-organism process	17	0.00793
GO:0007010	cytoskeleton organization	8	0.00833
GO:0000291	nuclear-transcribed mRNA catabolic process, exonucleolytic	2	0.00834
GO:0006361	transcription initiation from RNA polymerase I promoter	2	0.00834
GO:0034641	cellular nitrogen compound metabolic process	27	0.00854
GO:0006915	apoptotic process	10	0.00865
GO:0000387	spliceosomal snRNP assembly	2	0.00886
GO:0012501	programmed cell death	10	0.00889
GO:0048524	positive regulation of viral process	3	0.00896
GO:1990138	neuron projection extension	2	0.00939
GO:0008361	regulation of cell size	3	0.00946
GO:0031123	RNA 3'-end processing	3	0.00946
GO:0043624	cellular protein complex disassembly	4	0.00967
GO:0006614	SRP-dependent cotranslational protein targeting to membrane	3	0.00972
GO:0009314	response to radiation	6	0.00974
GO:0034613	cellular protein localization	10	0.00977
GO:0045184	establishment of protein localization	11	0.00985
GO:0006360	transcription from RNA polymerase I promoter	2	0.00993
GO:0006613	cotranslational protein targeting to membrane	3	0.00998
GO:0071704	organic substance metabolic process	37	0.0104
GO:0008219	cell death	10	0.0106
GO:0045047	protein targeting to ER	3	0.0108
GO:0016265	death	10	0.0109
GO:0051641	cellular localization	15	0.011
GO:0019882	antigen processing and presentation	4	0.0113
GO:0051640	organelle localization	5	0.0115
GO:0072599	establishment of protein localization to endoplasmic reticulum	3	0.0119
GO:0019083	viral transcription	3	0.0122
GO:0008206	bile acid metabolic process	2	0.0122
GO:0032784	regulation of DNA-templated transcription, elongation	2	0.0122
GO:0044237	cellular metabolic process	36	0.0131
GO:0031329	regulation of cellular catabolic process	7	0.0134
GO:0051301	cell division	6	0.0135
GO:0022607	cellular component assembly	13	0.014
GO:0016050	vesicle organization	4	0.0141
GO:0030162	regulation of proteolysis	7	0.0142
GO:0034660	ncRNA metabolic process	5	0.0145
GO:2001021	negative regulation of response to DNA damage stimulus	2	0.0147
GO:0045055	regulated secretory pathway	2	0.0147
GO:1902578	single-organism localization	18	0.0149
GO:0019080	viral gene expression	3	0.0154
GO:0006139	nucleobase-containing compound metabolic process	24	0.0156
GO:0044765	single-organism transport	17	0.016
GO:0015031	protein transport	10	0.0167
GO:0044033	multi-organism metabolic process	3	0.0168
GO:1903320	regulation of protein modification by small protein conjugation or removal	4	0.0172
GO:0006283	transcription-coupled nucleotide-excision repair	2	0.0174
GO:0021695	cerebellar cortex development	2	0.0174
GO:0031324	negative regulation of cellular metabolic process	14	0.0175
GO:0006886	intracellular protein transport	7	0.0176
GO:0070972	protein localization to endoplasmic reticulum	3	0.0179
GO:0090304	nucleic acid metabolic process	22	0.0182
GO:0008152	metabolic process	38	0.0191
GO:0030534	adult behavior	3	0.0194
GO:0010941	regulation of cell death	11	0.0196
GO:0016192	vesicle-mediated transport	9	0.0209
GO:0007015	actin filament organization	3	0.0209
GO:0060548	negative regulation of cell death	8	0.021
GO:0006807	nitrogen compound metabolic process	27	0.0211
GO:0048588	developmental cell growth	2	0.0211
GO:0009892	negative regulation of metabolic process	15	0.0215
GO:0032435	negative regulation of proteasomal ubiquitin-dependent protein catabolic process	2	0.0219
GO:1901360	organic cyclic compound metabolic process	25	0.0228
GO:0043393	regulation of protein binding	3	0.0234
GO:0043902	positive regulation of multi-organism process	3	0.0234
GO:0045454	cell redox homeostasis	2	0.0234
GO:1903050	regulation of proteolysis involved in cellular protein catabolic process	4	0.024
GO:0046483	heterocycle metabolic process	24	0.024
GO:0065008	regulation of biological quality	18	0.0241
GO:0006725	cellular aromatic compound metabolic process	24	0.0242
GO:0009894	regulation of catabolic process	7	0.025
GO:1901799	negative regulation of proteasomal protein catabolic process	2	0.0251
GO:0030516	regulation of axon extension	2	0.0251
GO:0034329	cell junction assembly	3	0.0256
GO:0032092	positive regulation of protein binding	2	0.0259
GO:1901215	negative regulation of neuron death	3	0.026
GO:0010605	negative regulation of macromolecule metabolic process	13	0.0273
GO:0006612	protein targeting to membrane	3	0.0274
GO:1903362	regulation of cellular protein catabolic process	4	0.0275
GO:0006403	RNA localization	3	0.0284
GO:0045861	negative regulation of proteolysis	4	0.0296
GO:0051649	establishment of localization in cell	12	0.03
GO:1903051	negative regulation of proteolysis involved in cellular protein catabolic process	2	0.031
GO:0006461	protein complex assembly	8	0.033
GO:1903900	regulation of viral life cycle	3	0.0333
GO:0070271	protein complex biogenesis	8	0.0334
GO:0042981	regulation of apoptotic process	10	0.0341
GO:0045921	positive regulation of exocytosis	2	0.0347
GO:0061387	regulation of extent of cell growth	2	0.0347
GO:0065003	macromolecular complex assembly	9	0.0354
GO:0043067	regulation of programmed cell death	10	0.0356
GO:0019233	sensory perception of pain	2	0.0356
GO:1903363	negative regulation of cellular protein catabolic process	2	0.0356
GO:0090066	regulation of anatomical structure size	4	0.0358
GO:0051276	chromosome organization	7	0.0359
GO:0002478	antigen processing and presentation of exogenous peptide antigen	3	0.0359
GO:1903322	positive regulation of protein modification by small protein conjugation or removal	3	0.0359
GO:0032989	cellular component morphogenesis	8	0.0359
GO:0022403	cell cycle phase	4	0.0361
GO:0098763	mitotic cell cycle phase	4	0.0361
GO:0007043	cell-cell junction assembly	2	0.0375
GO:1900034	regulation of cellular response to heat	2	0.0375
GO:0044848	biological phase	4	0.0377
GO:0042254	ribosome biogenesis	3	0.0381
GO:0043523	regulation of neuron apoptotic process	3	0.0387
GO:0050792	regulation of viral process	3	0.0392
GO:0034330	cell junction organization	3	0.0398
GO:0031032	actomyosin structure organization	2	0.0405
GO:0044260	cellular macromolecule metabolic process	28	0.0418
GO:0043473	pigmentation	2	0.0425
GO:0043170	macromolecule metabolic process	30	0.0429
GO:0043244	regulation of protein complex disassembly	2	0.0445
GO:0006897	endocytosis	5	0.0447
GO:0010564	regulation of cell cycle process	5	0.0451
GO:0006906	vesicle fusion	2	0.0455
GO:0042590	antigen processing and presentation of exogenous peptide antigen via MHC class I	2	0.0455
GO:0048002	antigen processing and presentation of peptide antigen	3	0.0463
GO:0031145	anaphase-promoting complex-dependent proteasomal ubiquitin-dependent protein catabolic process	2	0.0466
GO:0040029	regulation of gene expression, epigenetic	3	0.0475
GO:0061136	regulation of proteasomal protein catabolic process	3	0.0481
GO:0051053	negative regulation of DNA metabolic process	2	0.0487
GO:0090174	organelle membrane fusion	2	0.0487
GO:0045814	negative regulation of gene expression, epigenetic	2	0.0487
GO:1902600	hydrogen ion transmembrane transport	2	0.0497
GO:0008344	adult locomotory behavior	2	0.0497
